# Supplementary material for: 2-Amino-5-chloro­pyridinium 2-carb­oxy­benzoate–benzene-1,2-dicarb­oxy­lic acid (3/1)
Source: Acta Crystallogr Sect E Struct Rep Online. 2010 Sep 11;66(Pt 10):o2535. doi: 10.1107/S1600536810035853 (PMC2983198; doi:10.1107/S1600536810035853)
Supplement: Supplementary file 1 [file e-66-o2535-sup1.cif]

##############################################################################
###                                                                        ###
###        Electronic paper (Acta Crystallographica Section E)             ###
###                                                                        ###
##############################################################################
#                                                                            #
# This CIF contains the data in a paper accepted for publication in Acta     #
# Crystallographica Section E. It conforms to the requirements of Notes      #
# for Authors for Section E, and has been peer reviewed under the auspices   #
# of the IUCr Commission on Journals.                                        #
#                                                                            #
# Full details of the Crystallographic Information File format               #
# are given in the paper "The Crystallographic Information File (CIF):       #
# a New Standard Archive File for Crystallography" by S. R. Hall, F. H.      #
# Allen and I. D. Brown [Acta Cryst. (1991), A47, 655-685].                  #
#                                                                            #
# The current version of the core CIF dictionary is obtainable from          #
# ftp://ftp.iucr.org/pub/cif_core.dic. The current version number is 2.4.    #
#                                                                            #
# Software is freely available for graphical display of the structure(s) in  #
# this CIF.  For information consult the CIF home page http://www.iucr.org/  #
# cif/home.html                                                              #
#                                                                            #
# This file may be used for bona fide research purposes within the           #
# scientific community so long as proper attribution is given to the journal # 
# article from which it was obtained.                                        #
#                                                                            #
##############################################################################
                                             
data_global
_audit_creation_method     'form.cif (version 2.0)'
_journal_data_validation_number     ?
_journal_date_recd_electronic     2010-09-01
_journal_date_accepted     2010-09-07
_journal_name_full     'Acta Crystallographica, Section E'
_journal_year     2010
_journal_volume     66
_journal_issue     10
_journal_page_first     o2535
_journal_page_last     o2535
_journal_paper_category     QO
_journal_coeditor_code     IS2597
_publ_contact_author_name     'Prof. Fun, Hoong-Kun'
_publ_contact_author_address
;
      X-ray Crystallography Unit
      School of Physics
      Universiti Sains Malaysia
      11800 USM, Penang
      MALAYSIA
;
_publ_contact_author_email     'hkfun@usm.my'
_publ_contact_author_fax     '604 6579150'
_publ_contact_author_phone     '604 6533652'
_publ_section_title
;
2-Amino-5-chloropyridinium 2-carboxybenzoate--benzene-1,2-dicarboxylic acid
(3/1)
;
loop_
    _publ_author_name
    _publ_author_footnote
    _publ_author_address
    'Madhukar Hemamalini' ?
;
      X-ray Crystallography Unit
      School of Physics
      Universiti Sains Malaysia
      11800 USM, Penang
      Malaysia
;
    'Hoong-Kun Fun'
;
      Thomson Reuters ResearcherID: A-3561-2009.
;
;
      X-ray Crystallography Unit
      School of Physics
      Universiti Sains Malaysia
      11800 USM, Penang
      Malaysia
;
data_I
_audit_creation_method     SHELXL-97
_chemical_name_systematic
;
2-Amino-5-chloropyridinium 2-carboxybenzoate--benzene-1,2-dicarboxylic acid
(3/1)
;
_chemical_name_common
;
Tris(2-amino-5-chloropyridinium hydrogen phthalate) phthalic acid solvate
;
_chemical_formula_moiety     '3(C5 H6 Cl N2 +), 3(C8 H5 O4 -), C8 H6 O4'
_chemical_formula_sum     'C47 H39 Cl3 N6 O16'
_chemical_formula_iupac     '3C5 H6 Cl N2 +, 3C8 H5 O4 -, C8 H6 O4'
_chemical_formula_weight     1050.19
_chemical_melting_point     ?
_symmetry_cell_setting     triclinic
_symmetry_space_group_name_H-M     'P -1'
_symmetry_space_group_name_Hall     '-P 1'
loop_
    _symmetry_equiv_pos_as_xyz
    'x, y, z'
    '-x, -y, -z'
_cell_length_a     9.8522(2)
_cell_length_b     14.0242(2)
_cell_length_c     17.4312(3)
_cell_angle_alpha     68.9200(10)
_cell_angle_beta     87.5070(10)
_cell_angle_gamma     83.9060(10)
_cell_volume     2234.54(7)
_cell_formula_units_Z     2
_cell_measurement_reflns_used     9964
_cell_measurement_theta_min     2.43
_cell_measurement_theta_max     36.14
_cell_measurement_temperature     100.00(10)
_exptl_crystal_description     block
_exptl_crystal_colour     yellow
_exptl_crystal_size_max     0.49
_exptl_crystal_size_mid     0.22
_exptl_crystal_size_min     0.22
_exptl_crystal_density_diffrn     1.561
_exptl_crystal_density_meas     ?
_exptl_crystal_density_method     'not measured'
_exptl_crystal_F_000     1084
_exptl_absorpt_coefficient_mu     0.290
_exptl_absorpt_correction_type     multi-scan
_exptl_absorpt_process_details     '(<i>SADABS</i>; Bruker, 2009)'
_exptl_absorpt_correction_T_min     0.8701
_exptl_absorpt_correction_T_max     0.9398
_exptl_special_details
;
The crystal was placed in the cold stream of an Oxford Cryosystems Cobra
open-flow nitrogen cryostat (Cosier & Glazer, 1986) operating at
100.0(1) K.
;
_diffrn_ambient_temperature     100.00(10)
_diffrn_radiation_type     MoK\a
_diffrn_radiation_wavelength     0.71073
_diffrn_radiation_source     'fine-focus sealed tube'
_diffrn_radiation_monochromator     graphite
_diffrn_measurement_device_type
;
Bruker SMART APEXII CCD area-detector
;
_diffrn_measurement_method     '\f and \w scans'
_diffrn_detector_area_resol_mean     .
_diffrn_reflns_number     63061
_diffrn_reflns_av_R_equivalents     0.0315
_diffrn_reflns_av_sigmaI/netI     0.0224
_diffrn_reflns_theta_min     1.56
_diffrn_reflns_theta_max     30.00
_diffrn_reflns_theta_full     30.00
_diffrn_measured_fraction_theta_max     0.994
_diffrn_measured_fraction_theta_full     0.994
_diffrn_reflns_limit_h_min     -13
_diffrn_reflns_limit_h_max     13
_diffrn_reflns_limit_k_min     -19
_diffrn_reflns_limit_k_max     19
_diffrn_reflns_limit_l_min     -24
_diffrn_reflns_limit_l_max     23
_diffrn_standards_number     0
_diffrn_standards_interval_count     .
_diffrn_standards_interval_time     .
_diffrn_standards_decay_%     ?
_refine_special_details
;
 Refinement of F^2^ against ALL reflections.  The weighted R-factor wR and
 goodness of fit S are based on F^2^, conventional R-factors R are based
 on F, with F set to zero for negative F^2^. The threshold expression of
 F^2^ > 2\s(F^2^) is used only for calculating R-factors(gt) etc. and is
 not relevant to the choice of reflections for refinement.  R-factors based
 on F^2^ are statistically about twice as large as those based on F, and R-
 factors based on ALL data will be even larger.
;
_reflns_number_total     12966
_reflns_number_gt     11359
_reflns_threshold_expression     I>2\s(I)
_refine_ls_structure_factor_coef     Fsqd
_refine_ls_matrix_type     full
_refine_ls_R_factor_all     0.0416
_refine_ls_R_factor_gt     0.0358
_refine_ls_wR_factor_gt     0.0951
_refine_ls_wR_factor_ref     0.1005
_refine_ls_goodness_of_fit_ref     1.027
_refine_ls_restrained_S_all     1.027
_refine_ls_number_reflns     12966
_refine_ls_number_parameters     696
_refine_ls_number_restraints     0
_refine_ls_hydrogen_treatment     mixed
_refine_ls_weighting_scheme     calc
_refine_ls_weighting_details
         'calc w=1/[\s^2^(Fo^2^)+(0.0547P)^2^+0.8733P] where P=(Fo^2^+2Fc^2^)/3'
_atom_sites_solution_hydrogens     geom
_atom_sites_solution_primary     direct
_atom_sites_solution_secondary     difmap
_refine_ls_shift/su_max     0.001
_refine_ls_shift/su_mean     0.000
_refine_diff_density_max     0.436
_refine_diff_density_min     -0.354
_refine_ls_extinction_method     none
_refine_ls_extinction_coef     ?
loop_
    _atom_type_symbol
    _atom_type_description
    _atom_type_scat_dispersion_real
    _atom_type_scat_dispersion_imag
    _atom_type_scat_source
    'C' 'C' 0.0033 0.0016
                         'International Tables Vol C Tables 4.2.6.8 and 6.1.1.4'
    'H' 'H' 0.0000 0.0000
                         'International Tables Vol C Tables 4.2.6.8 and 6.1.1.4'
    'N' 'N' 0.0061 0.0033
                         'International Tables Vol C Tables 4.2.6.8 and 6.1.1.4'
    'O' 'O' 0.0106 0.0060
                         'International Tables Vol C Tables 4.2.6.8 and 6.1.1.4'
    'Cl' 'Cl' 0.1484 0.1585
                         'International Tables Vol C Tables 4.2.6.8 and 6.1.1.4'
_computing_data_collection     'APEX2 (Bruker, 2009)'
_computing_cell_refinement     'SAINT (Bruker, 2009)'
_computing_data_reduction     'SAINT (Bruker, 2009)'
_computing_structure_solution     'SHELXTL (Sheldrick, 2008)'
_computing_structure_refinement     'SHELXTL (Sheldrick, 2008)'
_computing_molecular_graphics     'SHELXTL (Sheldrick, 2008)'
_computing_publication_material
                             'SHELXTL (Sheldrick, 2008) and PLATON (Spek, 2009)'
loop_
    _atom_site_type_symbol
    _atom_site_label
    _atom_site_fract_x
    _atom_site_fract_y
    _atom_site_fract_z
    _atom_site_U_iso_or_equiv
    _atom_site_adp_type
    _atom_site_calc_flag
    _atom_site_refinement_flags
    _atom_site_occupancy
    _atom_site_disorder_assembly
    _atom_site_disorder_group
    Cl Cl1A 0.45378(3) 0.01683(2) 0.401827(17) 0.02226(7) Uani d . 1 . .
    N N1A 0.42388(10) -0.14773(7) 0.26255(6) 0.01629(18) Uani d . 1 . .
    N N2A 0.37929(11) -0.11497(8) 0.12618(6) 0.02002(19) Uani d . 1 . .
    C C1A 0.44162(11) -0.11900(9) 0.32770(7) 0.0169(2) Uani d . 1 . .
    H H1AA 0.4604 -0.1687 0.3793 0.020 Uiso calc R 1 . .
    C C2A 0.43208(11) -0.01796(9) 0.31773(7) 0.0166(2) Uani d . 1 . .
    C C3A 0.40361(12) 0.05652(9) 0.23923(7) 0.0186(2) Uani d . 1 . .
    H H3AA 0.3962 0.1260 0.2317 0.022 Uiso calc R 1 . .
    C C4A 0.38690(12) 0.02632(9) 0.17425(7) 0.0186(2) Uani d . 1 . .
    H H4AA 0.3694 0.0752 0.1222 0.022 Uiso calc R 1 . .
    C C5A 0.39631(11) -0.07983(9) 0.18631(7) 0.0160(2) Uani d . 1 . .
    O O1A 0.10557(9) 0.89607(6) 0.30990(5) 0.02235(18) Uani d . 1 . .
    O O2A 0.12677(9) 0.75913(7) 0.27580(5) 0.02175(17) Uani d . 1 . .
    H H1OA 0.1241 0.6937 0.2990 0.074(8) Uiso d R 1 . .
    O O3A 0.11516(9) 0.57696(6) 0.34407(5) 0.02090(17) Uani d . 1 . .
    O O4A 0.13550(9) 0.45909(6) 0.46883(5) 0.01945(16) Uani d . 1 . .
    C C6A 0.15173(11) 0.73752(8) 0.42026(7) 0.01448(19) Uani d . 1 . .
    C C7A 0.15713(11) 0.62917(8) 0.45923(7) 0.01426(19) Uani d . 1 . .
    C C8A 0.18655(12) 0.58619(9) 0.54319(7) 0.0173(2) Uani d . 1 . .
    H H8AA 0.1900 0.5153 0.5691 0.021 Uiso calc R 1 . .
    C C9A 0.21081(12) 0.64477(9) 0.58947(7) 0.0188(2) Uani d . 1 . .
    H H9AA 0.2309 0.6136 0.6451 0.023 Uiso calc R 1 . .
    C C10A 0.20461(11) 0.75089(9) 0.55149(7) 0.0181(2) Uani d . 1 . .
    H H10C 0.2203 0.7916 0.5816 0.022 Uiso calc R 1 . .
    C C11A 0.17475(11) 0.79561(8) 0.46828(7) 0.0166(2) Uani d . 1 . .
    H H11C 0.1699 0.8667 0.4435 0.020 Uiso calc R 1 . .
    C C12A 0.12482(11) 0.80204(9) 0.33027(7) 0.0169(2) Uani d . 1 . .
    C C13A 0.13380(11) 0.55001(8) 0.42119(7) 0.0159(2) Uani d . 1 . .
    Cl Cl1B 0.83721(3) 0.98373(2) 0.460859(17) 0.02238(7) Uani d . 1 . .
    N N1B 0.87824(10) 0.68696(7) 0.58805(6) 0.01643(18) Uani d . 1 . .
    N N2B 0.92305(11) 0.58396(8) 0.72337(6) 0.0204(2) Uani d . 1 . .
    C C1B 0.85787(11) 0.77934(9) 0.52648(7) 0.0168(2) Uani d . 1 . .
    H H1BA 0.8419 0.7824 0.4734 0.020 Uiso calc R 1 . .
    C C2B 0.86063(11) 0.86783(8) 0.54165(7) 0.0167(2) Uani d . 1 . .
    C C3B 0.88534(12) 0.86258(9) 0.62235(7) 0.0180(2) Uani d . 1 . .
    H H3BA 0.8876 0.9223 0.6337 0.022 Uiso calc R 1 . .
    C C4B 0.90591(12) 0.76850(9) 0.68346(7) 0.0180(2) Uani d . 1 . .
    H H4BA 0.9224 0.7641 0.7368 0.022 Uiso calc R 1 . .
    C C5B 0.90231(11) 0.67760(9) 0.66603(7) 0.0163(2) Uani d . 1 . .
    O O1B 0.69143(10) 0.98082(7) 0.04092(6) 0.02612(19) Uani d . 1 . .
    O O2B 0.65261(11) 0.84422(7) 0.01512(5) 0.02608(19) Uani d . 1 . .
    H H1OB 0.6605 0.7760 0.0394 0.063(7) Uiso d R 1 . .
    O O3B 0.66767(10) 0.65998(7) 0.08159(5) 0.02202(17) Uani d . 1 . .
    O O4B 0.74305(12) 0.54133(7) 0.19770(6) 0.0299(2) Uani d . 1 . .
    C C6B 0.72617(11) 0.82179(8) 0.15300(7) 0.0158(2) Uani d . 1 . .
    C C7B 0.73424(11) 0.71332(8) 0.19160(7) 0.0161(2) Uani d . 1 . .
    C C8B 0.76723(13) 0.67044(9) 0.27519(7) 0.0208(2) Uani d . 1 . .
    H H8BA 0.7731 0.5994 0.3009 0.025 Uiso calc R 1 . .
    C C9B 0.79150(13) 0.72924(10) 0.32115(8) 0.0229(2) Uani d . 1 . .
    H H9BA 0.8115 0.6982 0.3768 0.027 Uiso calc R 1 . .
    C C10B 0.78571(13) 0.83507(9) 0.28324(8) 0.0218(2) Uani d . 1 . .
    H H10D 0.8029 0.8757 0.3131 0.026 Uiso calc R 1 . .
    C C11B 0.75399(12) 0.87967(9) 0.20027(7) 0.0189(2) Uani d . 1 . .
    H H11D 0.7511 0.9506 0.1751 0.023 Uiso calc R 1 . .
    C C12B 0.68907(12) 0.88739(9) 0.06458(7) 0.0191(2) Uani d . 1 . .
    C C13B 0.71365(12) 0.63318(9) 0.15401(7) 0.0184(2) Uani d . 1 . .
    Cl Cl1C 0.74116(3) 0.09871(2) 0.262958(19) 0.02519(7) Uani d . 1 . .
    N N1C 0.71246(10) 0.39640(8) 0.14020(6) 0.01702(18) Uani d . 1 . .
    N N2C 0.66401(12) 0.50347(8) 0.00715(6) 0.0212(2) Uani d . 1 . .
    C C1C 0.73257(12) 0.30282(9) 0.20019(7) 0.0179(2) Uani d . 1 . .
    H H1CA 0.7586 0.2975 0.2523 0.022 Uiso calc R 1 . .
    C C2C 0.71499(12) 0.21651(9) 0.18475(7) 0.0179(2) Uani d . 1 . .
    C C3C 0.67473(12) 0.22535(9) 0.10550(7) 0.0202(2) Uani d . 1 . .
    H H3CA 0.6610 0.1671 0.0943 0.024 Uiso calc R 1 . .
    C C4C 0.65611(12) 0.32028(9) 0.04550(7) 0.0198(2) Uani d . 1 . .
    H H4CA 0.6296 0.3269 -0.0069 0.024 Uiso calc R 1 . .
    C C5C 0.67722(11) 0.40911(9) 0.06294(7) 0.0167(2) Uani d . 1 . .
    O O1C 0.43733(9) 0.64971(6) 0.32698(5) 0.02123(17) Uani d . 1 . .
    O O2C 0.40372(9) 0.63362(6) 0.20871(5) 0.02070(17) Uani d . 1 . .
    H H2C 0.4007 0.5875 0.1905 0.031 Uiso calc R 1 . .
    O O3C 0.38734(10) 0.49905(7) 0.15591(5) 0.02425(18) Uani d . 1 . .
    O O4C 0.38122(9) 0.33117(7) 0.19965(5) 0.02149(17) Uani d . 1 . .
    C C6 0.43344(10) 0.47894(8) 0.33267(7) 0.01398(19) Uani d . 1 . .
    C C7C 0.42704(11) 0.39947(8) 0.30070(7) 0.01478(19) Uani d . 1 . .
    C C8C 0.44379(11) 0.29758(9) 0.35547(7) 0.0178(2) Uani d . 1 . .
    H H8CA 0.4429 0.2449 0.3349 0.021 Uiso calc R 1 . .
    C C9C 0.46168(12) 0.27235(9) 0.43908(7) 0.0197(2) Uani d . 1 . .
    H H9CA 0.4730 0.2039 0.4738 0.024 Uiso calc R 1 . .
    C C10C 0.46265(12) 0.34990(9) 0.47055(7) 0.0203(2) Uani d . 1 . .
    H H10B 0.4716 0.3341 0.5268 0.024 Uiso calc R 1 . .
    C C11C 0.45017(11) 0.45127(9) 0.41744(7) 0.0173(2) Uani d . 1 . .
    H H11B 0.4530 0.5028 0.4390 0.021 Uiso calc R 1 . .
    C C12C 0.42405(11) 0.59425(8) 0.28679(7) 0.01572(19) Uani d . 1 . .
    C C13C 0.39680(11) 0.41033(9) 0.21310(7) 0.0163(2) Uani d . 1 . .
    O O1X 0.04664(9) 0.38078(6) 0.11892(5) 0.02047(17) Uani d . 1 . .
    O O2X 0.23396(8) 0.28591(6) 0.09895(5) 0.01790(16) Uani d . 1 . .
    O O3X 0.06412(10) 0.13221(6) 0.19699(5) 0.02195(17) Uani d . 1 . .
    O O4X 0.05428(10) 0.00430(6) 0.15024(6) 0.02134(17) Uani d . 1 . .
    C C6X 0.03190(11) 0.27963(8) 0.03490(7) 0.01521(19) Uani d . 1 . .
    C C7X 0.01326(11) 0.17532(8) 0.05616(7) 0.01504(19) Uani d . 1 . .
    C C8X -0.04564(11) 0.14237(9) -0.00028(7) 0.0180(2) Uani d . 1 . .
    H H8XA -0.0590 0.0735 0.0138 0.022 Uiso calc R 1 . .
    C C9X -0.08435(12) 0.21229(10) -0.07743(7) 0.0216(2) Uani d . 1 . .
    H H9XA -0.1205 0.1898 -0.1156 0.026 Uiso calc R 1 . .
    C C10X -0.06893(13) 0.31588(10) -0.09748(7) 0.0222(2) Uani d . 1 . .
    H H10A -0.0970 0.3627 -0.1486 0.027 Uiso calc R 1 . .
    C C11X -0.01162(12) 0.34997(9) -0.04143(7) 0.0191(2) Uani d . 1 . .
    H H11A -0.0024 0.4194 -0.0549 0.023 Uiso calc R 1 . .
    C C12X 0.10282(11) 0.31957(8) 0.09010(6) 0.01542(19) Uani d . 1 . .
    C C13X 0.04723(11) 0.10283(8) 0.14117(7) 0.01508(19) Uani d . 1 . .
    H H1OX 0.2711(19) 0.3112(15) 0.1314(12) 0.041(5) Uiso d . 1 . .
    H H2OX 0.070(2) -0.0309(16) 0.1993(13) 0.041(5) Uiso d . 1 . .
    H H1NA 0.4293(17) -0.2157(14) 0.2731(11) 0.030(4) Uiso d . 1 . .
    H H2NA 0.3604(17) -0.0697(14) 0.0756(11) 0.032(4) Uiso d . 1 . .
    H H3NA 0.3800(17) -0.1818(14) 0.1364(11) 0.030(4) Uiso d . 1 . .
    H H1NB 0.880(2) 0.6302(16) 0.5737(13) 0.048(6) Uiso d . 1 . .
    H H2NB 0.9243(18) 0.5284(15) 0.7124(11) 0.033(4) Uiso d . 1 . .
    H H3NB 0.9351(18) 0.5837(14) 0.7723(12) 0.030(4) Uiso d . 1 . .
    H H1NC 0.7207(19) 0.4549(15) 0.1536(13) 0.044(5) Uiso d . 1 . .
    H H2NC 0.6456(18) 0.5087(14) -0.0434(12) 0.034(5) Uiso d . 1 . .
    H H3NC 0.6673(18) 0.5536(15) 0.0214(12) 0.034(5) Uiso d . 1 . .
loop_
    _atom_site_aniso_label
    _atom_site_aniso_U_11
    _atom_site_aniso_U_22
    _atom_site_aniso_U_33
    _atom_site_aniso_U_12
    _atom_site_aniso_U_13
    _atom_site_aniso_U_23
    Cl1A 0.03296(15) 0.01957(13) 0.01586(12) -0.00135(11) -0.00293(10)
                                                                    -0.00829(10)
    N1A 0.0208(4) 0.0126(4) 0.0151(4) -0.0025(3) -0.0013(3) -0.0041(3)
    N2A 0.0270(5) 0.0179(5) 0.0163(5) -0.0040(4) -0.0025(4) -0.0067(4)
    C1A 0.0200(5) 0.0158(5) 0.0134(5) -0.0023(4) -0.0008(4) -0.0033(4)
    C2A 0.0199(5) 0.0166(5) 0.0141(5) -0.0024(4) -0.0013(4) -0.0061(4)
    C3A 0.0238(5) 0.0128(5) 0.0181(5) -0.0014(4) -0.0022(4) -0.0042(4)
    C4A 0.0230(5) 0.0155(5) 0.0145(5) -0.0020(4) -0.0027(4) -0.0016(4)
    C5A 0.0155(4) 0.0170(5) 0.0153(5) -0.0027(4) -0.0002(4) -0.0052(4)
    O1A 0.0317(4) 0.0138(4) 0.0201(4) -0.0019(3) -0.0044(3) -0.0039(3)
    O2A 0.0339(5) 0.0161(4) 0.0150(4) -0.0027(3) -0.0025(3) -0.0050(3)
    O3A 0.0321(4) 0.0161(4) 0.0168(4) -0.0027(3) -0.0044(3) -0.0081(3)
    O4A 0.0282(4) 0.0137(4) 0.0181(4) -0.0040(3) 0.0005(3) -0.0072(3)
    C6A 0.0151(4) 0.0134(5) 0.0149(5) -0.0024(4) 0.0002(4) -0.0048(4)
    C7A 0.0163(4) 0.0130(5) 0.0151(5) -0.0024(4) 0.0000(4) -0.0068(4)
    C8A 0.0223(5) 0.0143(5) 0.0150(5) -0.0025(4) -0.0003(4) -0.0046(4)
    C9A 0.0232(5) 0.0193(5) 0.0148(5) -0.0025(4) -0.0019(4) -0.0071(4)
    C10A 0.0208(5) 0.0182(5) 0.0189(5) -0.0031(4) -0.0008(4) -0.0107(4)
    C11A 0.0185(5) 0.0137(5) 0.0185(5) -0.0033(4) 0.0003(4) -0.0065(4)
    C12A 0.0173(5) 0.0163(5) 0.0166(5) -0.0030(4) -0.0010(4) -0.0049(4)
    C13A 0.0174(5) 0.0152(5) 0.0170(5) -0.0017(4) -0.0003(4) -0.0082(4)
    Cl1B 0.03245(15) 0.01553(12) 0.01737(13) -0.00288(10) -0.00214(10)
                                                                    -0.00333(10)
    N1B 0.0214(4) 0.0147(4) 0.0153(4) -0.0026(3) 0.0000(3) -0.0077(4)
    N2B 0.0317(5) 0.0145(4) 0.0157(5) -0.0021(4) -0.0024(4) -0.0062(4)
    C1B 0.0191(5) 0.0180(5) 0.0148(5) -0.0024(4) -0.0006(4) -0.0075(4)
    C2B 0.0203(5) 0.0145(5) 0.0150(5) -0.0022(4) -0.0002(4) -0.0048(4)
    C3B 0.0232(5) 0.0161(5) 0.0180(5) -0.0039(4) 0.0011(4) -0.0098(4)
    C4B 0.0244(5) 0.0171(5) 0.0154(5) -0.0039(4) 0.0003(4) -0.0087(4)
    C5B 0.0187(5) 0.0164(5) 0.0158(5) -0.0026(4) 0.0009(4) -0.0080(4)
    O1B 0.0377(5) 0.0162(4) 0.0208(4) -0.0039(4) -0.0039(4) -0.0015(3)
    O2B 0.0468(6) 0.0167(4) 0.0135(4) 0.0012(4) -0.0051(4) -0.0046(3)
    O3B 0.0350(5) 0.0188(4) 0.0133(4) -0.0041(3) -0.0026(3) -0.0063(3)
    O4B 0.0557(6) 0.0146(4) 0.0204(4) -0.0036(4) -0.0118(4) -0.0062(3)
    C6B 0.0170(5) 0.0144(5) 0.0149(5) -0.0021(4) 0.0003(4) -0.0039(4)
    C7B 0.0200(5) 0.0150(5) 0.0143(5) -0.0033(4) -0.0008(4) -0.0060(4)
    C8B 0.0311(6) 0.0152(5) 0.0158(5) -0.0027(4) -0.0046(4) -0.0047(4)
    C9B 0.0322(6) 0.0208(6) 0.0166(5) -0.0015(5) -0.0072(4) -0.0073(4)
    C10B 0.0262(6) 0.0197(5) 0.0224(6) -0.0018(4) -0.0055(4) -0.0107(5)
    C11B 0.0218(5) 0.0143(5) 0.0207(5) -0.0023(4) -0.0018(4) -0.0062(4)
    C12B 0.0231(5) 0.0172(5) 0.0153(5) -0.0013(4) 0.0007(4) -0.0038(4)
    C13B 0.0255(5) 0.0163(5) 0.0140(5) -0.0043(4) -0.0005(4) -0.0055(4)
    Cl1C 0.03599(16) 0.01527(13) 0.02110(14) -0.00401(11) -0.00132(11)
                                                                    -0.00209(10)
    N1C 0.0234(5) 0.0146(4) 0.0141(4) -0.0031(3) -0.0017(3) -0.0058(3)
    N2C 0.0339(5) 0.0163(5) 0.0139(4) -0.0053(4) -0.0028(4) -0.0050(4)
    C1C 0.0228(5) 0.0163(5) 0.0143(5) -0.0024(4) -0.0011(4) -0.0048(4)
    C2C 0.0218(5) 0.0151(5) 0.0154(5) -0.0028(4) 0.0013(4) -0.0036(4)
    C3C 0.0258(5) 0.0184(5) 0.0197(5) -0.0053(4) 0.0019(4) -0.0100(4)
    C4C 0.0272(6) 0.0193(5) 0.0159(5) -0.0055(4) 0.0000(4) -0.0092(4)
    C5C 0.0196(5) 0.0169(5) 0.0145(5) -0.0034(4) 0.0006(4) -0.0064(4)
    O1C 0.0328(4) 0.0140(4) 0.0182(4) -0.0034(3) -0.0033(3) -0.0067(3)
    O2C 0.0326(4) 0.0150(4) 0.0147(4) -0.0024(3) -0.0025(3) -0.0053(3)
    O3C 0.0397(5) 0.0199(4) 0.0137(4) -0.0033(4) -0.0043(3) -0.0060(3)
    O4C 0.0261(4) 0.0210(4) 0.0219(4) -0.0013(3) -0.0069(3) -0.0126(3)
    C6 0.0153(4) 0.0131(4) 0.0139(5) -0.0015(3) -0.0019(3) -0.0050(4)
    C7C 0.0156(4) 0.0161(5) 0.0140(5) -0.0024(4) -0.0020(4) -0.0066(4)
    C8C 0.0203(5) 0.0141(5) 0.0203(5) -0.0025(4) -0.0035(4) -0.0069(4)
    C9C 0.0226(5) 0.0150(5) 0.0192(5) -0.0028(4) -0.0039(4) -0.0026(4)
    C10C 0.0250(5) 0.0201(5) 0.0143(5) -0.0010(4) -0.0039(4) -0.0044(4)
    C11C 0.0215(5) 0.0170(5) 0.0144(5) -0.0014(4) -0.0031(4) -0.0067(4)
    C12C 0.0168(5) 0.0146(5) 0.0157(5) -0.0019(4) -0.0006(4) -0.0052(4)
    C13C 0.0170(5) 0.0187(5) 0.0152(5) -0.0011(4) -0.0025(4) -0.0083(4)
    O1X 0.0276(4) 0.0166(4) 0.0190(4) -0.0009(3) -0.0017(3) -0.0087(3)
    O2X 0.0203(4) 0.0190(4) 0.0179(4) -0.0035(3) -0.0032(3) -0.0099(3)
    O3X 0.0367(5) 0.0150(4) 0.0151(4) -0.0046(3) -0.0026(3) -0.0057(3)
    O4X 0.0341(5) 0.0121(4) 0.0180(4) -0.0022(3) -0.0065(3) -0.0048(3)
    C6X 0.0171(5) 0.0157(5) 0.0138(5) -0.0020(4) -0.0016(4) -0.0061(4)
    C7X 0.0173(5) 0.0144(5) 0.0143(5) -0.0015(4) -0.0015(4) -0.0061(4)
    C8X 0.0204(5) 0.0180(5) 0.0179(5) -0.0030(4) -0.0023(4) -0.0086(4)
    C9X 0.0232(5) 0.0266(6) 0.0175(5) -0.0042(4) -0.0047(4) -0.0100(5)
    C10X 0.0257(6) 0.0238(6) 0.0151(5) -0.0031(4) -0.0051(4) -0.0038(4)
    C11X 0.0236(5) 0.0164(5) 0.0160(5) -0.0040(4) -0.0027(4) -0.0033(4)
    C12X 0.0217(5) 0.0119(4) 0.0121(4) -0.0046(4) -0.0013(4) -0.0025(4)
    C13X 0.0173(5) 0.0129(5) 0.0158(5) -0.0031(4) -0.0007(4) -0.0054(4)
_geom_special_details
;
 All s.u.'s (except the s.u. in the dihedral angle between two l.s. planes)
 are estimated using the full covariance matrix.  The cell s.u.'s are taken
 into account individually in the estimation of s.u.'s in distances, angles
 and torsion angles; correlations between s.u.'s in cell parameters are only
 used when they are defined by crystal symmetry.  An approximate (isotropic)
 treatment of cell s.u.'s is used for estimating s.u.'s involving l.s. planes.
;
loop_
    _geom_bond_atom_site_label_1
    _geom_bond_atom_site_label_2
    _geom_bond_site_symmetry_2
    _geom_bond_distance
    _geom_bond_publ_flag
    Cl1A C2A . 1.7311(11) ?
    N1A C5A . 1.3464(14) ?
    N1A C1A . 1.3579(14) ?
    N1A H1NA . 0.899(18) ?
    N2A C5A . 1.3320(15) ?
    N2A H2NA . 0.896(18) ?
    N2A H3NA . 0.888(18) ?
    C1A C2A . 1.3575(16) ?
    C1A H1AA . 0.9300 ?
    C2A C3A . 1.4089(15) ?
    C3A C4A . 1.3659(16) ?
    C3A H3AA . 0.9300 ?
    C4A C5A . 1.4199(16) ?
    C4A H4AA . 0.9300 ?
    O1A C12A . 1.2315(14) ?
    O2A C12A . 1.2927(14) ?
    O2A H1OA . 0.8626 ?
    O3A C13A . 1.2748(14) ?
    O4A C13A . 1.2453(14) ?
    C6A C11A . 1.4007(15) ?
    C6A C7A . 1.4201(14) ?
    C6A C12A . 1.5212(15) ?
    C7A C8A . 1.3981(15) ?
    C7A C13A . 1.5237(15) ?
    C8A C9A . 1.3849(16) ?
    C8A H8AA . 0.9300 ?
    C9A C10A . 1.3902(16) ?
    C9A H9AA . 0.9300 ?
    C10A C11A . 1.3882(16) ?
    C10A H10C . 0.9300 ?
    C11A H11C . 0.9300 ?
    Cl1B C2B . 1.7264(11) ?
    N1B C5B . 1.3468(14) ?
    N1B C1B . 1.3543(15) ?
    N1B H1NB . 0.92(2) ?
    N2B C5B . 1.3349(15) ?
    N2B H2NB . 0.865(19) ?
    N2B H3NB . 0.865(19) ?
    C1B C2B . 1.3618(15) ?
    C1B H1BA . 0.9300 ?
    C2B C3B . 1.4125(15) ?
    C3B C4B . 1.3666(16) ?
    C3B H3BA . 0.9300 ?
    C4B C5B . 1.4169(15) ?
    C4B H4BA . 0.9300 ?
    O1B C12B . 1.2266(15) ?
    O2B C12B . 1.2990(15) ?
    O2B H1OB . 0.8922 ?
    O3B C13B . 1.2698(14) ?
    O4B C13B . 1.2480(14) ?
    C6B C11B . 1.4004(16) ?
    C6B C7B . 1.4198(15) ?
    C6B C12B . 1.5208(15) ?
    C7B C8B . 1.3999(15) ?
    C7B C13B . 1.5242(16) ?
    C8B C9B . 1.3829(16) ?
    C8B H8BA . 0.9300 ?
    C9B C10B . 1.3865(17) ?
    C9B H9BA . 0.9300 ?
    C10B C11B . 1.3884(17) ?
    C10B H10D . 0.9300 ?
    C11B H11D . 0.9300 ?
    Cl1C C2C . 1.7246(12) ?
    N1C C5C . 1.3493(14) ?
    N1C C1C . 1.3532(14) ?
    N1C H1NC . 0.94(2) ?
    N2C C5C . 1.3276(15) ?
    N2C H2NC . 0.88(2) ?
    N2C H3NC . 0.83(2) ?
    C1C C2C . 1.3603(16) ?
    C1C H1CA . 0.9300 ?
    C2C C3C . 1.4125(16) ?
    C3C C4C . 1.3649(17) ?
    C3C H3CA . 0.9300 ?
    C4C C5C . 1.4214(16) ?
    C4C H4CA . 0.9300 ?
    O1C C12C . 1.2388(14) ?
    O2C C12C . 1.2873(13) ?
    O2C H2C . 0.8200 ?
    O3C C13C . 1.2814(14) ?
    O4C C13C . 1.2400(14) ?
    C6 C11C . 1.3986(15) ?
    C6 C7C . 1.4218(15) ?
    C6 C12C . 1.5191(15) ?
    C7C C8C . 1.4009(15) ?
    C7C C13C . 1.5186(15) ?
    C8C C9C . 1.3852(16) ?
    C8C H8CA . 0.9300 ?
    C9C C10C . 1.3839(17) ?
    C9C H9CA . 0.9300 ?
    C10C C11C . 1.3854(16) ?
    C10C H10B . 0.9300 ?
    C11C H11B . 0.9300 ?
    O1X C12X . 1.2170(14) ?
    O2X C12X . 1.3234(14) ?
    O2X H1OX . 0.88(2) ?
    O3X C13X . 1.2088(14) ?
    O4X C13X . 1.3277(13) ?
    O4X H2OX . 0.83(2) ?
    C6X C11X . 1.3938(15) ?
    C6X C7X . 1.4043(15) ?
    C6X C12X . 1.5023(15) ?
    C7X C8X . 1.3971(15) ?
    C7X C13X . 1.4928(15) ?
    C8X C9X . 1.3900(16) ?
    C8X H8XA . 0.9300 ?
    C9X C10X . 1.3903(18) ?
    C9X H9XA . 0.9300 ?
    C10X C11X . 1.3940(16) ?
    C10X H10A . 0.9300 ?
    C11X H11A . 0.9300 ?
loop_
    _geom_angle_atom_site_label_1
    _geom_angle_atom_site_label_2
    _geom_angle_atom_site_label_3
    _geom_angle_site_symmetry_1
    _geom_angle_site_symmetry_3
    _geom_angle
    _geom_angle_publ_flag
    C5A N1A C1A . . 122.94(10) ?
    C5A N1A H1NA . . 120.8(11) ?
    C1A N1A H1NA . . 116.2(11) ?
    C5A N2A H2NA . . 118.7(12) ?
    C5A N2A H3NA . . 121.1(12) ?
    H2NA N2A H3NA . . 120.1(16) ?
    C2A C1A N1A . . 120.19(10) ?
    C2A C1A H1AA . . 119.9 ?
    N1A C1A H1AA . . 119.9 ?
    C1A C2A C3A . . 119.33(10) ?
    C1A C2A Cl1A . . 119.37(9) ?
    C3A C2A Cl1A . . 121.30(9) ?
    C4A C3A C2A . . 119.73(10) ?
    C4A C3A H3AA . . 120.1 ?
    C2A C3A H3AA . . 120.1 ?
    C3A C4A C5A . . 119.92(10) ?
    C3A C4A H4AA . . 120.0 ?
    C5A C4A H4AA . . 120.0 ?
    N2A C5A N1A . . 118.85(10) ?
    N2A C5A C4A . . 123.27(10) ?
    N1A C5A C4A . . 117.88(10) ?
    C12A O2A H1OA . . 110.8 ?
    C11A C6A C7A . . 118.17(10) ?
    C11A C6A C12A . . 113.49(9) ?
    C7A C6A C12A . . 128.33(10) ?
    C8A C7A C6A . . 118.26(10) ?
    C8A C7A C13A . . 113.54(9) ?
    C6A C7A C13A . . 128.20(10) ?
    C9A C8A C7A . . 122.76(10) ?
    C9A C8A H8AA . . 118.6 ?
    C7A C8A H8AA . . 118.6 ?
    C8A C9A C10A . . 119.01(11) ?
    C8A C9A H9AA . . 120.5 ?
    C10A C9A H9AA . . 120.5 ?
    C11A C10A C9A . . 119.41(10) ?
    C11A C10A H10C . . 120.3 ?
    C9A C10A H10C . . 120.3 ?
    C10A C11A C6A . . 122.38(10) ?
    C10A C11A H11C . . 118.8 ?
    C6A C11A H11C . . 118.8 ?
    O1A C12A O2A . . 120.63(11) ?
    O1A C12A C6A . . 118.80(10) ?
    O2A C12A C6A . . 120.53(10) ?
    O4A C13A O3A . . 122.55(10) ?
    O4A C13A C7A . . 116.75(10) ?
    O3A C13A C7A . . 120.70(10) ?
    C5B N1B C1B . . 122.49(10) ?
    C5B N1B H1NB . . 120.8(13) ?
    C1B N1B H1NB . . 116.6(13) ?
    C5B N2B H2NB . . 122.8(12) ?
    C5B N2B H3NB . . 114.2(12) ?
    H2NB N2B H3NB . . 123.0(17) ?
    N1B C1B C2B . . 120.52(10) ?
    N1B C1B H1BA . . 119.7 ?
    C2B C1B H1BA . . 119.7 ?
    C1B C2B C3B . . 119.40(10) ?
    C1B C2B Cl1B . . 118.85(9) ?
    C3B C2B Cl1B . . 121.73(9) ?
    C4B C3B C2B . . 119.05(10) ?
    C4B C3B H3BA . . 120.5 ?
    C2B C3B H3BA . . 120.5 ?
    C3B C4B C5B . . 120.41(10) ?
    C3B C4B H4BA . . 119.8 ?
    C5B C4B H4BA . . 119.8 ?
    N2B C5B N1B . . 119.18(10) ?
    N2B C5B C4B . . 122.69(10) ?
    N1B C5B C4B . . 118.13(10) ?
    C12B O2B H1OB . . 110.9 ?
    C11B C6B C7B . . 118.19(10) ?
    C11B C6B C12B . . 113.14(10) ?
    C7B C6B C12B . . 128.66(10) ?
    C8B C7B C6B . . 118.08(10) ?
    C8B C7B C13B . . 113.18(10) ?
    C6B C7B C13B . . 128.74(10) ?
    C9B C8B C7B . . 122.76(11) ?
    C9B C8B H8BA . . 118.6 ?
    C7B C8B H8BA . . 118.6 ?
    C8B C9B C10B . . 119.23(11) ?
    C8B C9B H9BA . . 120.4 ?
    C10B C9B H9BA . . 120.4 ?
    C9B C10B C11B . . 119.25(11) ?
    C9B C10B H10D . . 120.4 ?
    C11B C10B H10D . . 120.4 ?
    C10B C11B C6B . . 122.47(11) ?
    C10B C11B H11D . . 118.8 ?
    C6B C11B H11D . . 118.8 ?
    O1B C12B O2B . . 120.49(11) ?
    O1B C12B C6B . . 119.76(11) ?
    O2B C12B C6B . . 119.73(10) ?
    O4B C13B O3B . . 122.28(11) ?
    O4B C13B C7B . . 117.01(10) ?
    O3B C13B C7B . . 120.71(10) ?
    C5C N1C C1C . . 122.59(10) ?
    C5C N1C H1NC . . 119.0(13) ?
    C1C N1C H1NC . . 118.4(13) ?
    C5C N2C H2NC . . 116.2(12) ?
    C5C N2C H3NC . . 119.9(13) ?
    H2NC N2C H3NC . . 123.7(17) ?
    N1C C1C C2C . . 120.46(10) ?
    N1C C1C H1CA . . 119.8 ?
    C2C C1C H1CA . . 119.8 ?
    C1C C2C C3C . . 119.41(10) ?
    C1C C2C Cl1C . . 119.03(9) ?
    C3C C2C Cl1C . . 121.55(9) ?
    C4C C3C C2C . . 119.35(11) ?
    C4C C3C H3CA . . 120.3 ?
    C2C C3C H3CA . . 120.3 ?
    C3C C4C C5C . . 120.09(11) ?
    C3C C4C H4CA . . 120.0 ?
    C5C C4C H4CA . . 120.0 ?
    N2C C5C N1C . . 118.63(10) ?
    N2C C5C C4C . . 123.31(11) ?
    N1C C5C C4C . . 118.06(10) ?
    C12C O2C H2C . . 109.5 ?
    C11C C6 C7C . . 118.23(10) ?
    C11C C6 C12C . . 113.09(9) ?
    C7C C6 C12C . . 128.68(10) ?
    C8C C7C C6 . . 118.07(10) ?
    C8C C7C C13C . . 113.93(9) ?
    C6 C7C C13C . . 127.93(10) ?
    C9C C8C C7C . . 122.41(11) ?
    C9C C8C H8CA . . 118.8 ?
    C7C C8C H8CA . . 118.8 ?
    C10C C9C C8C . . 119.41(11) ?
    C10C C9C H9CA . . 120.3 ?
    C8C C9C H9CA . . 120.3 ?
    C9C C10C C11C . . 119.34(11) ?
    C9C C10C H10B . . 120.3 ?
    C11C C10C H10B . . 120.3 ?
    C10C C11C C6 . . 122.45(11) ?
    C10C C11C H11B . . 118.8 ?
    C6 C11C H11B . . 118.8 ?
    O1C C12C O2C . . 120.72(10) ?
    O1C C12C C6 . . 117.77(10) ?
    O2C C12C C6 . . 121.51(10) ?
    O4C C13C O3C . . 121.99(10) ?
    O4C C13C C7C . . 117.77(10) ?
    O3C C13C C7C . . 120.24(10) ?
    C12X O2X H1OX . . 109.1(12) ?
    C13X O4X H2OX . . 108.6(14) ?
    C11X C6X C7X . . 119.87(10) ?
    C11X C6X C12X . . 117.43(10) ?
    C7X C6X C12X . . 122.66(9) ?
    C8X C7X C6X . . 119.68(10) ?
    C8X C7X C13X . . 121.01(10) ?
    C6X C7X C13X . . 119.15(9) ?
    C9X C8X C7X . . 120.18(11) ?
    C9X C8X H8XA . . 119.9 ?
    C7X C8X H8XA . . 119.9 ?
    C8X C9X C10X . . 119.94(11) ?
    C8X C9X H9XA . . 120.0 ?
    C10X C9X H9XA . . 120.0 ?
    C9X C10X C11X . . 120.44(11) ?
    C9X C10X H10A . . 119.8 ?
    C11X C10X H10A . . 119.8 ?
    C6X C11X C10X . . 119.82(11) ?
    C6X C11X H11A . . 120.1 ?
    C10X C11X H11A . . 120.1 ?
    O1X C12X O2X . . 124.43(10) ?
    O1X C12X C6X . . 123.11(10) ?
    O2X C12X C6X . . 112.32(9) ?
    O3X C13X O4X . . 123.32(10) ?
    O3X C13X C7X . . 122.29(10) ?
    O4X C13X C7X . . 114.38(9) ?
loop_
    _geom_torsion_atom_site_label_1
    _geom_torsion_atom_site_label_2
    _geom_torsion_atom_site_label_3
    _geom_torsion_atom_site_label_4
    _geom_torsion_site_symmetry_1
    _geom_torsion_site_symmetry_2
    _geom_torsion_site_symmetry_3
    _geom_torsion_site_symmetry_4
    _geom_torsion
    _geom_torsion_publ_flag
    C5A N1A C1A C2A . . . . -0.11(17) ?
    N1A C1A C2A C3A . . . . 0.01(17) ?
    N1A C1A C2A Cl1A . . . . 179.51(8) ?
    C1A C2A C3A C4A . . . . -0.43(17) ?
    Cl1A C2A C3A C4A . . . . -179.91(9) ?
    C2A C3A C4A C5A . . . . 0.91(17) ?
    C1A N1A C5A N2A . . . . -179.42(10) ?
    C1A N1A C5A C4A . . . . 0.59(16) ?
    C3A C4A C5A N2A . . . . 179.02(11) ?
    C3A C4A C5A N1A . . . . -0.99(16) ?
    C11A C6A C7A C8A . . . . -0.66(15) ?
    C12A C6A C7A C8A . . . . 178.68(10) ?
    C11A C6A C7A C13A . . . . 178.97(10) ?
    C12A C6A C7A C13A . . . . -1.68(18) ?
    C6A C7A C8A C9A . . . . -0.18(17) ?
    C13A C7A C8A C9A . . . . -179.86(10) ?
    C7A C8A C9A C10A . . . . 0.61(18) ?
    C8A C9A C10A C11A . . . . -0.19(17) ?
    C9A C10A C11A C6A . . . . -0.68(17) ?
    C7A C6A C11A C10A . . . . 1.11(16) ?
    C12A C6A C11A C10A . . . . -178.34(10) ?
    C11A C6A C12A O1A . . . . -10.47(15) ?
    C7A C6A C12A O1A . . . . 170.16(11) ?
    C11A C6A C12A O2A . . . . 167.19(10) ?
    C7A C6A C12A O2A . . . . -12.18(17) ?
    C8A C7A C13A O4A . . . . 4.03(14) ?
    C6A C7A C13A O4A . . . . -175.62(10) ?
    C8A C7A C13A O3A . . . . -175.22(10) ?
    C6A C7A C13A O3A . . . . 5.13(17) ?
    C5B N1B C1B C2B . . . . -0.22(17) ?
    N1B C1B C2B C3B . . . . 0.16(17) ?
    N1B C1B C2B Cl1B . . . . 178.83(8) ?
    C1B C2B C3B C4B . . . . -0.02(17) ?
    Cl1B C2B C3B C4B . . . . -178.65(9) ?
    C2B C3B C4B C5B . . . . -0.07(17) ?
    C1B N1B C5B N2B . . . . -179.22(11) ?
    C1B N1B C5B C4B . . . . 0.13(16) ?
    C3B C4B C5B N2B . . . . 179.35(11) ?
    C3B C4B C5B N1B . . . . 0.02(17) ?
    C11B C6B C7B C8B . . . . 1.11(16) ?
    C12B C6B C7B C8B . . . . -178.24(11) ?
    C11B C6B C7B C13B . . . . -177.86(11) ?
    C12B C6B C7B C13B . . . . 2.79(19) ?
    C6B C7B C8B C9B . . . . 0.24(18) ?
    C13B C7B C8B C9B . . . . 179.36(12) ?
    C7B C8B C9B C10B . . . . -1.2(2) ?
    C8B C9B C10B C11B . . . . 0.80(19) ?
    C9B C10B C11B C6B . . . . 0.58(19) ?
    C7B C6B C11B C10B . . . . -1.54(17) ?
    C12B C6B C11B C10B . . . . 177.91(11) ?
    C11B C6B C12B O1B . . . . 2.92(16) ?
    C7B C6B C12B O1B . . . . -177.70(12) ?
    C11B C6B C12B O2B . . . . -175.78(11) ?
    C7B C6B C12B O2B . . . . 3.60(18) ?
    C8B C7B C13B O4B . . . . -7.92(16) ?
    C6B C7B C13B O4B . . . . 171.08(12) ?
    C8B C7B C13B O3B . . . . 171.62(11) ?
    C6B C7B C13B O3B . . . . -9.37(19) ?
    C5C N1C C1C C2C . . . . -1.30(17) ?
    N1C C1C C2C C3C . . . . -0.34(17) ?
    N1C C1C C2C Cl1C . . . . -179.82(9) ?
    C1C C2C C3C C4C . . . . 0.94(18) ?
    Cl1C C2C C3C C4C . . . . -179.60(9) ?
    C2C C3C C4C C5C . . . . 0.03(18) ?
    C1C N1C C5C N2C . . . . -177.75(11) ?
    C1C N1C C5C C4C . . . . 2.23(17) ?
    C3C C4C C5C N2C . . . . 178.42(12) ?
    C3C C4C C5C N1C . . . . -1.57(17) ?
    C11C C6 C7C C8C . . . . -2.71(15) ?
    C12C C6 C7C C8C . . . . 177.49(10) ?
    C11C C6 C7C C13C . . . . 173.98(10) ?
    C12C C6 C7C C13C . . . . -5.82(18) ?
    C6 C7C C8C C9C . . . . 2.13(16) ?
    C13C C7C C8C C9C . . . . -175.01(10) ?
    C7C C8C C9C C10C . . . . 0.30(18) ?
    C8C C9C C10C C11C . . . . -2.10(18) ?
    C9C C10C C11C C6 . . . . 1.46(18) ?
    C7C C6 C11C C10C . . . . 0.99(17) ?
    C12C C6 C11C C10C . . . . -179.18(10) ?
    C11C C6 C12C O1C . . . . 2.83(14) ?
    C7C C6 C12C O1C . . . . -177.36(11) ?
    C11C C6 C12C O2C . . . . -177.53(10) ?
    C7C C6 C12C O2C . . . . 2.28(17) ?
    C8C C7C C13C O4C . . . . 4.56(15) ?
    C6 C7C C13C O4C . . . . -172.25(11) ?
    C8C C7C C13C O3C . . . . -175.82(10) ?
    C6 C7C C13C O3C . . . . 7.38(17) ?
    C11X C6X C7X C8X . . . . 1.67(16) ?
    C12X C6X C7X C8X . . . . -175.84(10) ?
    C11X C6X C7X C13X . . . . -173.77(10) ?
    C12X C6X C7X C13X . . . . 8.72(16) ?
    C6X C7X C8X C9X . . . . 0.65(17) ?
    C13X C7X C8X C9X . . . . 176.00(10) ?
    C7X C8X C9X C10X . . . . -2.29(18) ?
    C8X C9X C10X C11X . . . . 1.62(19) ?
    C7X C6X C11X C10X . . . . -2.34(17) ?
    C12X C6X C11X C10X . . . . 175.30(11) ?
    C9X C10X C11X C6X . . . . 0.70(18) ?
    C11X C6X C12X O1X . . . . 64.87(15) ?
    C7X C6X C12X O1X . . . . -117.57(13) ?
    C11X C6X C12X O2X . . . . -110.99(11) ?
    C7X C6X C12X O2X . . . . 66.58(14) ?
    C8X C7X C13X O3X . . . . -160.33(11) ?
    C6X C7X C13X O3X . . . . 15.04(16) ?
    C8X C7X C13X O4X . . . . 18.32(15) ?
    C6X C7X C13X O4X . . . . -166.30(10) ?
loop_
    _geom_hbond_atom_site_label_D
    _geom_hbond_atom_site_label_H
    _geom_hbond_atom_site_label_A
    _geom_hbond_site_symmetry_A
    _geom_hbond_distance_DH
    _geom_hbond_distance_HA
    _geom_hbond_distance_DA
    _geom_hbond_angle_DHA
    _geom_hbond_publ_flag
    O2C H2C O3C . 0.8200 1.5800 2.4004(13) 177.00 yes
    O2A H1OA O3A . 0.8600 1.5500 2.4123(13) 177.00 yes
    O2B H1OB O3B . 0.8900 1.5200 2.4126(14) 178.00 yes
    O2X H1OX O4C . 0.88(2) 1.76(2) 2.6091(12) 163(2) yes
    O4X H2OX O1A 1_545 0.83(2) 1.86(2) 2.6880(13) 177(2) yes
    N2A H2NA O1B 2_665 0.895(18) 2.018(18) 2.9095(14) 173.4(19) yes
    N1B H1NB O4A 2_666 0.92(2) 1.69(2) 2.5938(14) 169(2) yes
    N2B H2NB O3A 2_666 0.87(2) 2.12(2) 2.9570(14) 161.8(17) yes
    N1C H1NC O4B . 0.94(2) 1.69(2) 2.6169(16) 168(2) yes
    N2C H3NC O3B . 0.83(2) 2.11(2) 2.9279(15) 168.4(19) yes
    C4A H4AA O2B 2_665 0.9300 2.2600 3.1614(14) 164.00 yes
