# Supplementary material for: 2-Amino-5-chloro­pyridinium 2-carb­oxy­benzoate–benzene-1,2-dicarb­oxy­lic acid (3/1)
Source: Acta Crystallogr Sect E Struct Rep Online. 2010 Sep 11;66(Pt 10):o2535. doi: 10.1107/S1600536810035853 (PMC2983198; doi:10.1107/S1600536810035853)
Supplement: Supplementary file 2 [file e-66-o2535-Isup2.hkl]

#
# h,k,l, Fc-squared, Fo-squared, sigma(Fo-squared) and status flag
#
data_I
_shelx_title ' a in P-1'
_shelx_refln_list_code          4
_shelx_F_calc_maximum      691.41
_exptl_crystal_F_000      1084.00
_reflns_d_resolution_high  0.7108
 
loop_
 _symmetry_equiv_pos_as_xyz
 'x, y, z'
 '-x, -y, -z'
 
_cell_length_a     9.8522
_cell_length_b    14.0242
_cell_length_c    17.4312
_cell_angle_alpha  68.920
_cell_angle_beta   87.507
_cell_angle_gamma  83.906
 
_shelx_F_squared_multiplier     1.000
 
loop_
 _refln_index_h
 _refln_index_k
 _refln_index_l
 _refln_F_squared_calc
 _refln_F_squared_meas
 _refln_F_squared_sigma
 _refln_observed_status
   1   0   0       33.66       37.80      0.68 o
   2   0   0      545.89      502.06      6.43 o
   3   0   0      523.69      509.61      6.12 o
   4   0   0     5818.18     6135.71     58.27 o
   5   0   0      100.28       96.02      2.56 o
   6   0   0     3808.43     4089.40     42.08 o
   7   0   0     2417.55     2664.18     26.51 o
   8   0   0       59.90       71.53      3.31 o
   9   0   0      107.96      114.52      3.69 o
  10   0   0      583.18      600.05     17.46 o
  11   0   0        0.13        1.58      2.33 o
  12   0   0       35.15       26.54      3.81 o
  13   0   0        0.03        1.86      3.04 o
 -13   1   0       45.41       50.23      5.92 o
 -12   1   0        9.25        5.83      2.81 o
 -11   1   0      179.92      183.04      6.48 o
 -10   1   0       91.01       90.09      4.67 o
  -9   1   0        2.86        2.31      1.58 o
  -8   1   0      618.53      639.06      8.32 o
  -7   1   0       22.76        8.30      1.01 o
  -6   1   0      137.22      138.22      3.26 o
  -5   1   0      855.30      963.12     10.27 o
  -4   1   0     1804.22     1866.43     19.47 o
  -3   1   0        0.07        0.70      1.38 o
  -2   1   0      409.81      348.73     10.79 o
  -1   1   0      875.21      950.90     12.65 o
   0   1   0       42.59       37.75      2.07 o
   1   1   0        2.06        3.22      0.31 o
   2   1   0        0.75       -0.16      0.38 o
   3   1   0      245.42      207.71      3.11 o
   4   1   0       51.83       62.41      1.62 o
   5   1   0      852.00      982.60     12.13 o
   6   1   0       60.91       70.19      2.27 o
   7   1   0        0.02        2.08      1.79 o
   8   1   0      197.71      211.65      4.08 o
   9   1   0     1078.63     1117.61     14.07 o
  10   1   0      305.33      322.30      8.08 o
  11   1   0       13.59       11.94      2.88 o
  12   1   0       13.81       13.31      4.16 o
  13   1   0       36.48       33.84      4.28 o
 -13   2   0       11.60        9.73      3.10 o
 -12   2   0       16.40       17.64      3.15 o
 -11   2   0        5.07        4.65      2.46 o
 -10   2   0       20.99       20.44      3.28 o
  -9   2   0      489.29      473.08      8.51 o
  -8   2   0      146.13      149.00      3.57 o
  -7   2   0     2320.92     2411.28     21.76 o
  -6   2   0       12.77        5.93      1.43 o
  -5   2   0      402.85      387.57      6.13 o
  -4   2   0      625.26      642.39      8.22 o
  -3   2   0      271.46      309.12      4.71 o
  -2   2   0     4535.11     4797.31     68.78 o
  -1   2   0     9569.64     9468.46    122.02 o
   0   2   0      237.75      186.62      2.70 o
   1   2   0     7969.42     8231.36    105.78 o
   2   2   0      422.63      411.13      4.89 o
   3   2   0     1570.53     1644.62     15.79 o
   4   2   0      527.23      661.36      6.43 o
   5   2   0     3543.15     3963.11     35.60 o
   6   2   0       48.23       56.05      1.85 o
   7   2   0       40.71       46.18      3.23 o
   8   2   0      726.91      759.17      9.18 o
   9   2   0       84.95      101.99      4.33 o
  10   2   0      368.75      398.63      9.91 o
  11   2   0        4.65        2.31      2.46 o
  12   2   0      119.33      104.12      6.15 o
  13   2   0       75.56       82.26      5.77 o
 -13   3   0       27.16       24.05      3.69 o
 -12   3   0      153.52      156.80      6.53 o
 -11   3   0        7.81        8.26      2.70 o
 -10   3   0       85.17       84.52      4.38 o
  -9   3   0       45.21       42.78      2.99 o
  -8   3   0      292.14      291.17      5.32 o
  -7   3   0      769.32      747.46      9.52 o
  -6   3   0        5.16        4.94      1.13 o
  -5   3   0        0.06       -1.31      0.75 o
  -4   3   0     1621.86     1621.82     18.32 o
  -3   3   0        7.16       11.54      1.24 o
  -2   3   0     1933.55     1877.36     20.70 o
  -1   3   0     1931.38     2053.40     26.30 o
   0   3   0     5922.91     6015.91     72.98 o
   1   3   0     1312.42     1517.19     20.91 o
   2   3   0      124.45      151.23      3.41 o
   3   3   0     1601.57     1549.89     15.68 o
   4   3   0       62.96       74.80      1.72 o
   5   3   0     1152.74     1243.21     11.82 o
   6   3   0       28.54       27.82      1.34 o
   7   3   0      487.29      540.08      6.37 o
   8   3   0      674.98      730.58      9.38 o
   9   3   0       14.77       16.20      2.82 o
  10   3   0        0.18       -0.01      2.06 o
  11   3   0      203.03      220.52     10.49 o
  12   3   0      186.92      185.12      7.51 o
  13   3   0      314.35      323.98      9.87 o
 -13   4   0      148.01      156.80      7.38 o
 -12   4   0       36.65       35.85      3.68 o
 -11   4   0      366.94      339.58      8.89 o
 -10   4   0       20.09       25.33      2.85 o
  -9   4   0        0.01        0.26      1.57 o
  -8   4   0      251.72      231.21      5.41 o
  -7   4   0      420.46      376.65      8.10 o
  -6   4   0      345.58      311.16      4.90 o
  -5   4   0      602.65      572.43      7.46 o
  -4   4   0      410.66      346.86      5.27 o
  -3   4   0     2028.82     2025.84     20.37 o
  -2   4   0       43.56       34.41      1.49 o
  -1   4   0     1244.26     1171.27     13.48 o
   0   4   0     1844.07     1805.65     22.94 o
   1   4   0     2140.69     2136.23     28.92 o
   2   4   0      890.90      976.59     11.40 o
   3   4   0     7483.63     7873.55     75.05 o
   4   4   0        3.92        0.68      0.69 o
   5   4   0      265.34      295.00      4.02 o
   6   4   0     3262.30     3424.36     31.14 o
   7   4   0       42.28       51.50      2.08 o
   8   4   0        0.57       -0.42      1.28 o
   9   4   0      132.23      129.97      4.94 o
  10   4   0      349.07      335.97     12.21 o
  11   4   0       26.38       22.32      3.31 o
  12   4   0        0.34       -1.68      3.02 o
  13   4   0       60.01       62.15      5.11 o
 -12   5   0        5.34        2.87      2.77 o
 -11   5   0       74.45       76.41      4.88 o
 -10   5   0       26.96       26.97      3.01 o
  -9   5   0      134.93      127.50      5.32 o
  -8   5   0      612.39      589.26      9.79 o
  -7   5   0     1257.18     1292.07     14.63 o
  -6   5   0     1285.87     1366.32     15.62 o
  -5   5   0     1423.45     1458.91     14.97 o
  -4   5   0     4603.38     4591.15     42.39 o
  -3   5   0        5.29        2.26      0.82 o
  -2   5   0       32.22       39.63      1.57 o
  -1   5   0       37.89       64.66      1.81 o
   0   5   0        1.71       -1.06      0.57 o
   1   5   0      453.77      537.77      6.95 o
   2   5   0     5167.31     5262.20     56.19 o
   3   5   0     3695.94     3996.32     46.90 o
   4   5   0     1492.10     1666.58     16.55 o
   5   5   0     1343.74     1493.02     16.02 o
   6   5   0     1409.06     1459.66     14.51 o
   7   5   0      234.64      257.98      4.57 o
   8   5   0     3104.82     3342.52     39.47 o
   9   5   0       66.60       65.58      4.68 o
  10   5   0      224.17      228.00      8.41 o
  11   5   0      175.52      207.29      8.21 o
  12   5   0        0.46        2.74      2.67 o
  13   5   0       33.25       36.08      4.54 o
 -12   6   0       10.07        6.15      2.96 o
 -11   6   0       58.02       55.48      4.42 o
 -10   6   0      739.22      736.79     13.27 o
  -9   6   0      232.31      227.88      6.64 o
  -8   6   0        0.50       -0.12      1.51 o
  -7   6   0        5.59        3.73      1.41 o
  -6   6   0      600.98      582.68      7.50 o
  -5   6   0       72.79       65.55      2.33 o
  -4   6   0       42.55       27.67      1.54 o
  -3   6   0      457.11      545.24      7.12 o
  -2   6   0       76.87       55.90      1.94 o
  -1   6   0     5497.36     5959.00     60.63 o
   0   6   0     3339.02     3563.17     39.72 o
   1   6   0        2.69        9.60      1.18 o
   2   6   0     2946.09     3300.58     32.40 o
   3   6   0       99.32      132.12      2.75 o
   4   6   0      215.42      175.10      2.91 o
   5   6   0      508.07      561.44      6.58 o
   6   6   0      380.16      340.43      5.00 o
   7   6   0       67.33       65.77      2.85 o
   8   6   0      563.35      583.81     12.29 o
   9   6   0       57.95       61.92      3.85 o
  10   6   0       23.08       32.59      4.07 o
  11   6   0      180.36      191.78      8.26 o
  12   6   0        0.02       -1.62      2.69 o
  13   6   0       12.98       14.92      3.70 o
 -12   7   0        6.24        6.33      3.01 o
 -11   7   0       13.18       13.89      3.25 o
 -10   7   0      481.95      492.03     10.98 o
  -9   7   0      217.45      222.16      6.34 o
  -8   7   0      136.57      139.70      4.91 o
  -7   7   0       55.64       54.99      3.12 o
  -6   7   0     1004.74     1048.30     13.12 o
  -5   7   0      178.09      168.76      3.59 o
  -4   7   0      243.78      222.38      3.99 o
  -3   7   0      854.86      815.47     10.04 o
  -2   7   0       13.60       12.39      1.11 o
  -1   7   0    13021.97    13837.36    130.75 o
   0   7   0     2191.07     2367.79     23.80 o
   1   7   0     4851.50     5201.86     50.19 o
   2   7   0      764.98      737.49      8.49 o
   3   7   0      899.57      836.09     10.06 o
   4   7   0     1997.78     2202.58     29.62 o
   5   7   0       30.49       36.05      1.67 o
   6   7   0      628.40      637.11      8.33 o
   7   7   0      373.62      399.30      6.94 o
   8   7   0      267.89      277.42      6.14 o
   9   7   0       18.73       16.39      2.57 o
  10   7   0      321.57      321.02     10.26 o
  11   7   0       29.23       29.16      3.71 o
  12   7   0      207.81      230.37      7.95 o
  13   7   0       40.65       27.32     10.04 o
 -11   8   0       11.65       13.46      4.57 o
 -10   8   0      499.15      519.03     11.51 o
  -9   8   0        1.02        0.29      2.03 o
  -8   8   0      451.56      445.71      9.18 o
  -7   8   0       26.84       29.64      2.56 o
  -6   8   0      174.42      185.24      4.33 o
  -5   8   0      922.29      907.22     11.64 o
  -4   8   0      158.98      178.52      3.97 o
  -3   8   0        3.21       -0.40      0.91 o
  -2   8   0      258.18      228.34      3.97 o
  -1   8   0     1235.77     1243.98     13.64 o
   0   8   0     3888.86     3843.41     37.86 o
   1   8   0     3592.91     3800.31     38.09 o
   2   8   0      141.59      118.89      2.72 o
   3   8   0       49.47       55.36      2.58 o
   4   8   0      236.85      227.27      4.22 o
   5   8   0       67.66       67.30      2.62 o
   6   8   0        1.04        0.49      1.21 o
   7   8   0      171.13      197.00      4.97 o
   8   8   0      893.49      937.49     13.62 o
   9   8   0      380.16      377.32      9.36 o
  10   8   0       45.99       43.14      4.83 o
  11   8   0       98.93      106.83      5.87 o
  12   8   0       33.26       37.18      4.79 o
 -11   9   0        8.12        9.33      3.36 o
 -10   9   0      562.09      582.14     13.68 o
  -9   9   0      217.02      227.27      8.44 o
  -8   9   0        3.75        3.61      2.19 o
  -7   9   0      184.59      184.44      5.44 o
  -6   9   0      609.74      603.17     10.05 o
  -5   9   0     1467.15     1487.09     17.60 o
  -4   9   0       56.00       60.85      3.06 o
  -3   9   0      912.97      916.88     12.16 o
  -2   9   0        0.76        2.55      1.01 o
  -1   9   0     4854.35     4828.84     47.37 o
   0   9   0     4074.54     4012.47     39.69 o
   1   9   0      527.01      508.98      6.75 o
   2   9   0       23.63       18.26      1.52 o
   3   9   0      226.93      218.30      4.19 o
   4   9   0     1413.92     1465.86     22.27 o
   5   9   0     1155.95     1149.95     15.41 o
   6   9   0      371.86      385.68      7.68 o
   7   9   0       25.09       24.98      2.81 o
   8   9   0       54.15       61.56      3.65 o
   9   9   0        0.07        1.08      2.60 o
  10   9   0       14.89        8.34      2.72 o
  11   9   0      168.24      188.24      8.28 o
  12   9   0        0.11        2.95      4.27 o
 -10  10   0      203.89      240.37      8.61 o
  -9  10   0      112.63      114.64      6.09 o
  -8  10   0       12.35        6.03      2.72 o
  -7  10   0        1.91       -0.50      1.61 o
  -6  10   0      606.36      604.46     10.22 o
  -5  10   0     1200.83     1148.45     14.50 o
  -4  10   0       11.86       10.67      1.69 o
  -3  10   0      946.20      888.99     12.15 o
  -2  10   0        2.23        1.27      1.14 o
  -1  10   0      107.59      119.89      3.49 o
   0  10   0     1659.56     1619.99     19.49 o
   1  10   0       58.16       65.13      3.24 o
   2  10   0      982.40      901.47     12.03 o
   3  10   0      127.31      147.79      3.95 o
   4  10   0      589.97      576.42      9.17 o
   5  10   0       83.58       80.83      3.37 o
   6  10   0      122.75      125.53      4.49 o
   7  10   0      219.07      248.26      6.54 o
   8  10   0       80.02       77.62      5.23 o
   9  10   0      294.93      314.50      9.43 o
  10  10   0       13.81       10.28      3.48 o
  11  10   0      133.99      140.73     12.40 o
  12  10   0      722.54      758.53     35.23 o
 -10  11   0       24.11       23.26      7.26 o
  -9  11   0        3.87        3.79      3.48 o
  -8  11   0      226.31      234.98      7.79 o
  -7  11   0     1245.51     1267.22     25.93 o
  -6  11   0        0.21        1.94      1.97 o
  -5  11   0      370.41      379.83      7.95 o
  -4  11   0      548.58      536.07      9.27 o
  -3  11   0        0.05        0.37      1.36 o
  -2  11   0       35.72       48.39      2.78 o
  -1  11   0      144.93      112.74      3.78 o
   0  11   0        8.59        7.57      1.56 o
   1  11   0      118.94      137.03      3.62 o
   2  11   0      693.00      640.51      9.93 o
   3  11   0     1325.70     1295.54     17.24 o
   4  11   0     5218.34     4964.11     56.85 o
   5  11   0       63.96       61.26      3.46 o
   6  11   0      184.76      170.04      5.12 o
   7  11   0       16.75       22.62      3.46 o
   8  11   0       12.98       15.08      3.32 o
   9  11   0      264.95      284.19      9.07 o
  10  11   0      934.54      981.19     44.44 o
  11  11   0      107.10      103.55      9.91 o
  -9  12   0       52.27       41.01      6.96 o
  -8  12   0        0.28       -0.54      2.89 o
  -7  12   0      476.18      524.17     20.99 o
  -6  12   0       31.57       26.19      3.65 o
  -5  12   0      319.82      307.31      8.52 o
  -4  12   0       28.96       34.98      3.02 o
  -3  12   0       29.40       24.10      2.56 o
  -2  12   0      207.61      202.54      5.14 o
  -1  12   0       33.52       35.25      2.51 o
   0  12   0      133.51      118.09      3.61 o
   1  12   0      132.07      109.18      4.52 o
   2  12   0      534.40      500.44      8.58 o
   3  12   0      854.21      829.12     12.38 o
   4  12   0      336.79      294.33      6.29 o
   5  12   0        2.40        3.02      2.02 o
   6  12   0       36.93       42.18      3.87 o
   7  12   0     3916.00     4029.53    102.71 o
   8  12   0       97.79      100.94      6.47 o
   9  12   0       85.78       85.00      7.34 o
  10  12   0      631.02      612.85     25.79 o
  11  12   0       11.67       13.37      7.22 o
  -8  13   0        0.01        1.20      3.68 o
  -7  13   0      333.98      377.80     11.96 o
  -6  13   0        2.53        0.16      1.82 o
  -5  13   0      373.82      366.51     11.42 o
  -4  13   0      334.82      353.55     11.10 o
  -3  13   0      393.96      378.47      9.33 o
  -2  13   0        0.87        4.61      1.81 o
  -1  13   0      266.39      258.35      8.57 o
   0  13   0       10.91        6.56      1.61 o
   1  13   0       59.02       62.70      3.40 o
   2  13   0       24.28       21.70      2.76 o
   3  13   0      956.09      957.89     15.65 o
   4  13   0       54.66       66.00      4.09 o
   5  13   0        9.44       10.18      2.66 o
   6  13   0       91.10       79.87      4.98 o
   7  13   0       87.29       77.08      5.72 o
   8  13   0       29.54       21.88      5.32 o
   9  13   0       13.91        8.28      3.91 o
  10  13   0        1.70       -3.41      5.92 o
  -7  14   0      423.38      452.76     18.36 o
  -6  14   0        2.75        3.81      4.42 o
  -5  14   0        0.00       -4.32      3.07 o
  -4  14   0      199.02      182.33      9.23 o
  -3  14   0       35.47       26.69      3.92 o
  -2  14   0      664.50      666.74     13.70 o
  -1  14   0        0.56        1.94      1.76 o
   0  14   0        0.01        2.07      1.88 o
   1  14   0       51.00       40.80      3.30 o
   2  14   0        0.94        1.18      1.88 o
   3  14   0      119.10      114.51      5.64 o
   4  14   0       83.24       85.70      5.11 o
   5  14   0      424.73      366.62      9.97 o
   6  14   0      343.64      344.13     14.89 o
   7  14   0      801.40      776.29     38.79 o
   8  14   0      143.15      157.30     10.96 o
   9  14   0       14.03        9.65      3.84 o
  -6  15   0        0.19       -2.82      3.97 o
  -5  15   0       29.09       26.76      5.79 o
  -4  15   0      411.70      463.53     30.48 o
  -3  15   0       13.12        8.60      4.66 o
  -2  15   0      178.80      199.06     11.26 o
  -1  15   0       99.61       89.84      5.72 o
   0  15   0        2.34        0.09      2.30 o
   1  15   0       20.51       30.33      3.15 o
   2  15   0      142.98      167.25      5.90 o
   3  15   0      258.69      251.28     16.50 o
   4  15   0        3.31        6.19      4.87 o
   5  15   0      308.99      268.45     13.31 o
   6  15   0       66.98       58.25      7.54 o
   7  15   0      222.23      220.45     12.34 o
   8  15   0       28.27       21.98     13.68 o
  -5  16   0       47.61       68.73      8.50 o
  -4  16   0      651.83      452.47     24.72 o
  -3  16   0        1.70        3.51      4.23 o
  -2  16   0      279.98      318.53     14.92 o
  -1  16   0     1039.64     1060.98     31.90 o
   0  16   0      284.72      310.73     17.28 o
   1  16   0       11.28        2.33      4.23 o
   2  16   0        0.08        2.48      4.25 o
   3  16   0      120.95      113.01      9.81 o
   4  16   0       13.81       17.45      5.31 o
   5  16   0        1.39        5.15      4.58 o
   6  16   0      171.43      168.39     14.29 o
   7  16   0       47.14       40.48      8.39 o
  -4  17   0      268.59      133.61     16.28 o
  -3  17   0        6.37       10.49      5.12 o
  -2  17   0       32.70       22.26      5.37 o
  -1  17   0        0.18       -3.11      3.83 o
   0  17   0        2.86       -0.24     11.70 o
   1  17   0       81.86       65.09      7.92 o
   2  17   0        0.14        0.63      3.79 o
   3  17   0       27.31       11.36     18.20 o
   4  17   0       36.96       64.53     10.94 o
   5  17   0        7.40        8.55      4.36 o
   6  17   0      182.92       79.17     11.19 o
  -1  18   0      392.72      152.97     13.87 o
   0  18   0        0.17       -2.89      4.22 o
   1  18   0      643.40      610.50     39.34 o
   2  18   0      189.89      211.03     25.61 o
   3  18   0      406.58      370.42     34.44 o
   4  18   0      272.27      273.04     21.72 o
  -2 -18   1      268.18      319.05     15.62 o
  -1 -18   1       12.05        9.44      6.52 o
   0 -18   1      150.27      153.40     11.14 o
  -5 -17   1       65.21       55.94      7.73 o
  -4 -17   1        9.33       11.18      4.92 o
  -3 -17   1       12.82        9.96      5.08 o
  -2 -17   1        8.71        2.23      4.30 o
  -1 -17   1      109.08      105.84     14.50 o
   0 -17   1       13.84        7.46      4.70 o
   1 -17   1       37.90       69.43      8.55 o
   2 -17   1       11.32       10.70      7.64 o
   3 -17   1      323.80      348.32     16.24 o
  -7 -16   1        5.00        3.78      9.77 o
  -6 -16   1      188.08      178.61     11.70 o
  -5 -16   1       27.22       31.11      8.66 o
  -4 -16   1       19.34       15.98      9.07 o
  -3 -16   1       72.79       35.52      9.97 o
  -2 -16   1     1034.04     1080.13     47.14 o
   0 -16   1        0.02       -3.23      2.21 o
   1 -16   1     1050.23     1067.77     91.39 o
   2 -16   1        0.02       -1.07      7.37 o
   3 -16   1        0.76        0.06      5.04 o
   4 -16   1       25.94       24.92      5.82 o
   5 -16   1       78.99       84.78      9.13 o
  -8 -15   1      213.33      188.45     11.97 o
  -7 -15   1        7.22        7.71      4.86 o
  -6 -15   1      608.14      365.28     21.19 o
  -5 -15   1       32.71       23.54      6.77 o
  -4 -15   1        8.46        7.54      3.14 o
  -3 -15   1       22.77       28.82      4.19 o
  -2 -15   1       16.55       11.12      3.81 o
  -1 -15   1      271.59      281.96      8.86 o
   0 -15   1        9.39       11.04      2.89 o
   1 -15   1      182.75      194.63     11.41 o
   2 -15   1      122.04      128.14      8.57 o
   3 -15   1        1.26        1.41      3.71 o
   4 -15   1      367.32      441.63     13.33 o
   5 -15   1      423.89      481.34     19.02 o
   6 -15   1       57.59       82.25      9.88 o
  -9 -14   1      195.64      210.57     10.67 o
  -8 -14   1      106.50       90.43      9.00 o
  -7 -14   1        0.02       -1.00      2.48 o
  -6 -14   1      114.49       98.70     14.15 o
  -5 -14   1       15.77        7.44      5.50 o
  -4 -14   1       13.09       16.30      5.13 o
  -3 -14   1        3.15       -0.54      3.45 o
  -2 -14   1        4.76        2.77      2.25 o
  -1 -14   1      658.28      609.82     13.06 o
   0 -14   1       31.66       28.14      2.87 o
   1 -14   1      363.23      334.06      9.04 o
   2 -14   1       28.93       26.69      3.61 o
   3 -14   1       54.19       58.11      7.17 o
   4 -14   1     1388.18     1441.58     27.92 o
   5 -14   1      195.61      208.66      8.09 o
   6 -14   1        7.42        5.30      4.06 o
   7 -14   1       27.35       33.96      6.78 o
 -10 -13   1        2.79        6.46      3.70 o
  -9 -13   1       83.21       73.74      7.07 o
  -8 -13   1       30.94       19.97      4.97 o
  -7 -13   1       39.67       52.00      6.19 o
  -6 -13   1      459.29      451.72     11.91 o
  -5 -13   1        7.13        6.15      2.76 o
  -4 -13   1        1.96        3.42      2.17 o
  -3 -13   1        0.76       -0.41      1.72 o
  -2 -13   1      216.25      208.41      6.09 o
  -1 -13   1       90.65       96.42      4.15 o
   0 -13   1      233.48      229.72      6.45 o
   1 -13   1      254.31      248.34      6.76 o
   2 -13   1       99.62       90.97      4.52 o
   3 -13   1       61.39       53.50      4.16 o
   4 -13   1      692.43      715.51     30.12 o
   5 -13   1       20.70       24.59      5.45 o
   6 -13   1      167.19      180.25      7.53 o
   7 -13   1      194.18      212.94      8.43 o
   8 -13   1        6.39        8.52      3.51 o
 -11 -12   1        4.30        6.81      5.07 o
 -10 -12   1     1524.44     1641.03     35.21 o
  -9 -12   1       15.39       21.69      3.69 o
  -8 -12   1       82.98       73.43      7.95 o
  -7 -12   1       24.59       21.72      3.38 o
  -6 -12   1      215.42      207.94      7.59 o
  -5 -12   1      100.07      101.27      5.14 o
  -4 -12   1      282.71      245.53      6.62 o
  -3 -12   1      331.42      299.76      6.38 o
  -2 -12   1       38.05       33.52      2.54 o
  -1 -12   1      637.37      582.84      9.65 o
   0 -12   1      362.85      338.25      6.85 o
   1 -12   1       34.50       27.10      2.93 o
   2 -12   1      285.90      250.65      6.67 o
   3 -12   1       12.43       14.76      2.43 o
   4 -12   1      547.72      541.51     23.49 o
   5 -12   1        5.71        1.79      2.53 o
   6 -12   1      253.04      248.26      8.60 o
   7 -12   1        5.28        3.28      3.08 o
   8 -12   1       84.39       86.26      6.12 o
   9 -12   1        1.67        4.04      3.37 o
 -11 -11   1       64.67       64.28      8.53 o
 -10 -11   1       13.77       22.65      3.78 o
  -9 -11   1       99.38      101.28      5.75 o
  -8 -11   1       12.58       23.33      6.23 o
  -7 -11   1     2058.44     2059.26     36.78 o
  -6 -11   1      854.02      872.63     20.40 o
  -5 -11   1      335.56      317.65      7.41 o
  -4 -11   1       10.92        5.44      1.88 o
  -3 -11   1      204.45      186.07      4.74 o
  -2 -11   1        0.57        2.21      1.34 o
  -1 -11   1        5.06        9.23      1.63 o
   0 -11   1        5.06        7.42      1.59 o
   1 -11   1      489.52      492.36      8.50 o
   2 -11   1       79.23       76.34      3.47 o
   3 -11   1        0.06       -0.32      1.60 o
   4 -11   1     2315.59     2272.27     32.86 o
   5 -11   1      691.13      660.18     15.63 o
   6 -11   1       48.40       47.95      4.09 o
   7 -11   1      229.09      230.48      7.82 o
   8 -11   1       88.54       93.89      5.85 o
   9 -11   1       66.79       58.60      5.66 o
  10 -11   1        0.18        3.18      3.09 o
 -12 -10   1      296.09      286.75     30.18 o
 -11 -10   1       52.94       48.52      4.95 o
 -10 -10   1      354.70      403.97     11.55 o
  -9 -10   1        4.56        7.07      2.83 o
  -8 -10   1        1.75        3.94      2.64 o
  -7 -10   1       74.87       77.02      4.67 o
  -6 -10   1        0.06        1.44      1.83 o
  -5 -10   1      488.06      474.00      8.27 o
  -4 -10   1      133.73      144.26      4.17 o
  -3 -10   1     2192.69     2117.52     24.92 o
  -2 -10   1      315.60      303.59      5.34 o
  -1 -10   1      148.36      125.87      3.33 o
   0 -10   1     1073.39      971.75     12.17 o
   1 -10   1      214.34      211.40      4.67 o
   2 -10   1     1171.17     1015.82     12.90 o
   3 -10   1      334.53      307.86      5.96 o
   4 -10   1       19.24       26.36      2.71 o
   5 -10   1      165.87      170.50      5.17 o
   6 -10   1      568.23      567.41     11.55 o
   7 -10   1      771.94      790.78     14.88 o
   8 -10   1       83.01       76.41      5.18 o
   9 -10   1      293.06      283.07     10.66 o
  10 -10   1       39.33       42.19      4.64 o
 -12  -9   1       58.08       42.87      4.94 o
 -11  -9   1      150.03      158.52      9.33 o
 -10  -9   1       12.74       16.54      3.80 o
  -9  -9   1      143.07      144.63      6.15 o
  -8  -9   1      412.08      420.56     12.28 o
  -7  -9   1      590.48      618.70     12.72 o
  -6  -9   1      228.82      230.35      5.80 o
  -5  -9   1      101.88      101.34      3.54 o
  -4  -9   1      748.84      740.33     10.27 o
  -3  -9   1     4298.15     4317.76     51.18 o
  -2  -9   1     6324.66     6332.94     58.64 o
  -1  -9   1        4.54        5.25      1.15 o
   0  -9   1     3828.64     3808.78     47.84 o
   1  -9   1      123.06      125.51      3.06 o
   2  -9   1      936.35      955.99     11.43 o
   3  -9   1      747.26      748.94      9.95 o
   4  -9   1      165.73      170.11      4.29 o
   5  -9   1       19.13       19.71      2.57 o
   6  -9   1      440.49      442.89      8.20 o
   7  -9   1     1385.81     1376.48     20.48 o
   8  -9   1        4.16        6.41      3.13 o
   9  -9   1       45.11       43.36      4.36 o
  10  -9   1      403.67      435.28     11.56 o
  11  -9   1      184.32      196.15     10.62 o
 -12  -8   1      108.41      114.80      6.43 o
 -11  -8   1      736.42      782.14     16.49 o
 -10  -8   1       33.05       33.47      4.05 o
  -9  -8   1        0.56        5.14      2.39 o
  -8  -8   1        1.38        0.09      1.68 o
  -7  -8   1      131.84      144.91      4.56 o
  -6  -8   1      130.91      138.45      3.91 o
  -5  -8   1       97.19       97.88      3.05 o
  -4  -8   1     1428.52     1551.35     18.86 o
  -3  -8   1     3316.72     3320.41     34.73 o
  -2  -8   1      475.77      508.34      7.60 o
  -1  -8   1       85.55       65.80      2.21 o
   0  -8   1        3.51       10.66      1.12 o
   1  -8   1       55.77       73.63      2.32 o
   2  -8   1     1414.95     1418.94     15.56 o
   3  -8   1      278.22      278.26      4.86 o
   4  -8   1       29.30       25.64      1.68 o
   5  -8   1      764.08      736.26     10.05 o
   6  -8   1       15.19       14.09      1.79 o
   7  -8   1      868.76      841.15     13.83 o
   8  -8   1        5.94        6.60      2.05 o
   9  -8   1        0.28       -0.34      2.33 o
  10  -8   1      153.64      168.33      7.53 o
  11  -8   1        2.01        2.57      3.07 o
 -13  -7   1       96.60       69.70      5.46 o
 -12  -7   1       29.26       33.78      4.18 o
 -11  -7   1      390.14      416.99     10.85 o
 -10  -7   1      141.60      167.02      7.12 o
  -9  -7   1      160.55      158.64      8.00 o
  -8  -7   1        2.77        2.64      1.75 o
  -7  -7   1      281.13      316.06      6.45 o
  -6  -7   1      547.22      556.75      7.68 o
  -5  -7   1     2036.80     2177.49     25.41 o
  -4  -7   1     1151.42     1259.11     14.58 o
  -3  -7   1     1037.40     1143.87     13.24 o
  -2  -7   1     5195.37     5645.46     54.50 o
  -1  -7   1       30.74       35.90      1.69 o
   0  -7   1      889.53      852.53     10.41 o
   1  -7   1      576.13      484.98      6.71 o
   2  -7   1      588.22      604.43      7.60 o
   3  -7   1      519.73      608.26      8.07 o
   4  -7   1        7.13        3.87      1.04 o
   5  -7   1      404.10      385.67      5.90 o
   6  -7   1      278.52      277.92      5.66 o
   7  -7   1     1151.67     1165.62     16.37 o
   8  -7   1      214.19      214.21      5.94 o
   9  -7   1        0.08        1.38      2.02 o
  10  -7   1       34.10       33.47      3.67 o
  11  -7   1       88.96       86.24      5.78 o
  12  -7   1       45.52       47.18      7.22 o
 -13  -6   1       18.99       10.11      3.73 o
 -12  -6   1       39.77       40.87      4.44 o
 -11  -6   1       35.49       37.50      4.16 o
 -10  -6   1       49.35       49.28      4.53 o
  -9  -6   1       68.02       70.41      4.93 o
  -8  -6   1       28.18       25.99      2.40 o
  -7  -6   1      438.16      415.06      6.24 o
  -6  -6   1        3.82        5.53      1.12 o
  -5  -6   1     1312.44     1446.57     14.99 o
  -4  -6   1       39.79       20.80      1.27 o
  -3  -6   1     1675.21     1878.89     20.48 o
  -2  -6   1     3115.43     3474.74     46.17 o
  -1  -6   1      210.04      180.51      3.25 o
   0  -6   1      375.04      554.44      7.14 o
   1  -6   1        0.22        1.93      0.74 o
   2  -6   1      302.68      293.29      4.63 o
   3  -6   1     4049.12     4129.27     44.99 o
   4  -6   1       55.97       79.58      2.37 o
   5  -6   1      675.46      565.25      7.15 o
   6  -6   1      269.07      263.54      4.73 o
   7  -6   1      821.80      796.46     12.02 o
   8  -6   1       77.14       79.95      4.05 o
   9  -6   1       16.90       17.36      2.47 o
  10  -6   1      338.74      346.86      9.06 o
  11  -6   1       36.78       47.38      4.15 o
  12  -6   1       18.36       22.81      3.61 o
 -13  -5   1       63.46       52.87      4.90 o
 -12  -5   1       10.05       10.06      3.54 o
 -11  -5   1      630.17      705.76     15.02 o
 -10  -5   1      127.48      123.01      6.08 o
  -9  -5   1      427.63      441.63     10.17 o
  -8  -5   1      248.59      281.43      8.97 o
  -7  -5   1      389.01      400.15      5.89 o
  -6  -5   1     2260.40     2429.50     23.85 o
  -5  -5   1      706.77      692.39      8.51 o
  -4  -5   1      231.34      261.04      4.27 o
  -3  -5   1     1579.13     1559.38     17.35 o
  -2  -5   1       39.13       55.53      1.83 o
  -1  -5   1      868.09      928.11     13.29 o
   0  -5   1      240.58      229.21      3.82 o
   1  -5   1     7958.52     7985.94     85.30 o
   2  -5   1     1541.95     1509.04     17.74 o
   3  -5   1     1437.87     1543.72     19.23 o
   4  -5   1     1974.91     1997.98     21.77 o
   5  -5   1     1644.81     1583.41     17.76 o
   6  -5   1       71.69       71.01      2.56 o
   7  -5   1       25.91       34.99      2.22 o
   8  -5   1      124.22      125.51      5.34 o
   9  -5   1       33.93       32.70      3.09 o
  10  -5   1      211.26      205.89      6.18 o
  11  -5   1      452.21      442.25     10.49 o
  12  -5   1       33.50       33.30      4.33 o
 -13  -4   1      145.28      165.58      7.48 o
 -12  -4   1       33.13       37.15      4.22 o
 -11  -4   1        5.07        8.32      2.89 o
 -10  -4   1       44.68       47.12      4.27 o
  -9  -4   1     1253.37     1330.90     22.54 o
  -8  -4   1      517.06      545.20      8.82 o
  -7  -4   1        8.45       11.36      1.26 o
  -6  -4   1     2959.64     3149.58     28.94 o
  -5  -4   1      154.21      188.86      3.40 o
  -4  -4   1      388.51      471.75      6.40 o
  -3  -4   1     2346.19     2660.20     26.49 o
  -2  -4   1      660.22      750.51      9.86 o
  -1  -4   1      105.62       90.29      2.32 o
   0  -4   1      971.28      966.67     11.44 o
   1  -4   1      330.75      273.72      6.40 o
   2  -4   1     2514.27     2510.66     27.10 o
   3  -4   1     1072.76      991.17     10.77 o
   4  -4   1      861.66      822.26      9.91 o
   5  -4   1      192.79      180.98      4.39 o
   6  -4   1      434.32      429.56      6.75 o
   7  -4   1      204.26      201.02      4.57 o
   8  -4   1     1835.55     1770.41     21.64 o
   9  -4   1      159.47      164.27      6.62 o
  10  -4   1      340.59      333.38      7.87 o
  11  -4   1        0.28        2.56      2.45 o
  12  -4   1       68.07       70.16      5.17 o
  13  -4   1      154.38      167.48      7.43 o
 -13  -3   1       36.53       43.81      4.65 o
 -12  -3   1       15.58       11.73      3.48 o
 -11  -3   1      142.42      150.47      6.55 o
 -10  -3   1        4.67        3.11      2.76 o
  -9  -3   1       32.69       28.14      3.17 o
  -8  -3   1      351.64      375.57      6.04 o
  -7  -3   1       74.30       80.75      2.65 o
  -6  -3   1       27.72       18.19      1.25 o
  -5  -3   1      134.67      144.52      2.85 o
  -4  -3   1      838.93     1017.12     10.59 o
  -3  -3   1     1483.91     1624.01     15.79 o
  -2  -3   1     2251.40     2504.52     25.71 o
  -1  -3   1     7012.97     7028.03     86.38 o
   0  -3   1       96.82       98.88      2.40 o
   1  -3   1     6536.09     6362.23     78.52 o
   2  -3   1      355.03      362.84      5.35 o
   3  -3   1      384.72      441.87      5.70 o
   4  -3   1     1909.41     1887.02     22.50 o
   5  -3   1     2112.14     2044.28     24.60 o
   6  -3   1      529.71      542.00      7.07 o
   7  -3   1       24.49       25.48      1.81 o
   8  -3   1       15.14       11.53      1.52 o
   9  -3   1      643.20      652.15     11.24 o
  10  -3   1       18.71       19.03      2.60 o
  11  -3   1      225.38      218.11      8.31 o
  12  -3   1        3.81        6.04      2.72 o
  13  -3   1      113.50      105.03      6.01 o
 -13  -2   1      136.67      152.07      8.70 o
 -12  -2   1       38.26       35.65      4.13 o
 -11  -2   1       75.87       78.61      5.13 o
 -10  -2   1        4.38        5.28      2.44 o
  -9  -2   1      325.10      336.11      7.79 o
  -8  -2   1      462.30      523.70      7.08 o
  -7  -2   1       32.29       44.60      1.81 o
  -6  -2   1     1081.54     1242.38     13.94 o
  -5  -2   1        1.67        1.55      0.62 o
  -4  -2   1      201.32      281.44      3.51 o
  -3  -2   1     1981.25     1958.15     19.93 o
  -2  -2   1     4087.07     4428.97     50.31 o
  -1  -2   1     1516.76     1576.08     19.76 o
   0  -2   1     4428.55     4413.87     58.20 o
   1  -2   1      761.29      824.23     10.24 o
   2  -2   1      132.76      142.43      3.16 o
   3  -2   1        9.29        0.95      0.62 o
   4  -2   1     3026.82     3071.78     35.25 o
   5  -2   1      277.86      277.07      4.55 o
   6  -2   1      956.63      900.27     10.70 o
   7  -2   1       38.22       24.59      1.55 o
   8  -2   1       14.32       19.87      1.74 o
   9  -2   1       32.57       26.90      2.23 o
  10  -2   1       35.60       40.83      3.44 o
  11  -2   1      261.26      248.08      7.38 o
  12  -2   1       21.55       17.74      3.25 o
  13  -2   1       52.57       40.89      4.41 o
 -13  -1   1       79.32       93.01      6.11 o
 -12  -1   1      266.25      263.64      8.57 o
 -11  -1   1       49.75       43.68      3.84 o
 -10  -1   1        0.06       -1.08      2.06 o
  -9  -1   1       77.15       86.28      3.94 o
  -8  -1   1      304.04      324.20      5.87 o
  -7  -1   1       98.68      100.34      3.02 o
  -6  -1   1     1873.54     1887.45     20.66 o
  -5  -1   1      233.65      223.58      3.49 o
  -4  -1   1     1097.17     1164.99     10.90 o
  -3  -1   1     8243.05     8590.32     81.75 o
  -2  -1   1      303.94      393.53      4.73 o
  -1  -1   1        3.93       14.42      0.77 o
   0  -1   1        4.38        5.03      0.35 o
   1  -1   1     6560.20     6675.98     83.67 o
   2  -1   1     2504.32     2463.38     39.34 o
   3  -1   1      172.56      155.43      4.07 o
   4  -1   1        1.32       -0.22      0.81 o
   5  -1   1      797.34      803.18      9.24 o
   6  -1   1       12.50       20.36      1.34 o
   7  -1   1     1022.65      983.09     11.29 o
   8  -1   1      315.69      312.52      5.01 o
   9  -1   1       29.72       28.84      2.31 o
  10  -1   1      147.46      151.69      5.57 o
  11  -1   1       86.52       80.21      4.77 o
  12  -1   1       18.39       16.60      3.25 o
  13  -1   1       36.43       39.67      4.38 o
 -13   0   1      118.79      132.28      6.82 o
 -12   0   1       31.15       31.55      3.83 o
 -11   0   1       62.88       58.42      4.22 o
 -10   0   1     1357.97     1402.06     22.42 o
  -9   0   1     1039.86     1066.86     15.18 o
  -8   0   1       25.29       24.65      1.67 o
  -7   0   1     4968.56     5322.50     51.80 o
  -6   0   1      158.99      176.67      3.59 o
  -5   0   1       35.49       38.03      1.51 o
  -4   0   1      126.50      113.71      2.26 o
  -3   0   1   478048.81   379039.25   5567.01 o
  -2   0   1      168.08      163.19      2.61 o
  -1   0   1      180.99      185.72      2.40 o
   1   0   1     1339.02     1423.35     20.09 o
   2   0   1     1883.88     1991.87     26.31 o
   3   0   1     4419.79     4730.53     47.70 o
   4   0   1    11027.27    12450.65    112.54 o
   5   0   1      685.95      729.03      7.79 o
   6   0   1       16.47       15.72      1.12 o
   7   0   1     1243.19     1266.32     12.42 o
   8   0   1       19.43       14.98      1.37 o
   9   0   1       28.20       34.15      2.28 o
  10   0   1        0.34        0.08      1.89 o
  11   0   1      306.39      304.33      8.49 o
  12   0   1      168.84      173.88      7.15 o
  13   0   1        1.50        2.65      3.01 o
 -13   1   1       20.18       26.21      3.76 o
 -12   1   1       17.30       16.49      3.52 o
 -11   1   1       55.82       64.38      4.39 o
 -10   1   1      126.23      119.18      5.23 o
  -9   1   1       21.04       21.21      2.61 o
  -8   1   1       32.23       35.61      1.99 o
  -7   1   1      754.29      820.18      9.49 o
  -6   1   1      500.75      542.04      6.73 o
  -5   1   1      321.08      336.51      4.69 o
  -4   1   1      189.87      164.99      2.95 o
  -3   1   1     6879.09     7638.84     79.67 o
  -2   1   1        7.95       11.65      0.82 o
  -1   1   1      242.85      269.75      4.51 o
   0   1   1       14.39        9.51      1.70 o
   1   1   1      433.19      462.54      5.65 o
   2   1   1       28.17       59.96      1.32 o
   3   1   1      111.02       95.35      2.93 o
   4   1   1     1198.26     1213.76     12.68 o
   5   1   1      105.58      110.51      2.21 o
   6   1   1     1530.21     1709.56     15.14 o
   7   1   1      142.02      127.50      2.79 o
   8   1   1        0.08        0.58      0.97 o
   9   1   1      119.53      122.84      3.94 o
  10   1   1       39.95       45.37      4.61 o
  11   1   1      582.23      601.30     13.20 o
  12   1   1       88.41       88.30      5.56 o
  13   1   1        5.79        7.15      3.14 o
 -13   2   1        1.72        1.03      2.83 o
 -12   2   1       32.96       31.78      4.02 o
 -11   2   1       43.87       46.79      3.91 o
 -10   2   1      567.74      611.20     11.23 o
  -9   2   1       61.31       62.42      3.36 o
  -8   2   1       75.40       67.22      2.55 o
  -7   2   1       77.52       70.75      2.32 o
  -6   2   1        0.03       -2.57      1.28 o
  -5   2   1     1985.84     2188.01     23.16 o
  -4   2   1     1081.06     1196.32     13.68 o
  -3   2   1      292.75      238.79      3.80 o
  -2   2   1    18800.89    18809.29    253.58 o
  -1   2   1      615.35      632.13      9.57 o
   0   2   1        6.81        2.34      0.79 o
   1   2   1     2599.17     2736.65     30.91 o
   2   2   1    14826.77    15727.49    181.34 o
   3   2   1      236.33      275.13      4.41 o
   4   2   1     1909.12     2069.48     21.74 o
   5   2   1     1110.30     1182.62     13.87 o
   6   2   1        1.26        3.04      0.76 o
   7   2   1     1501.23     1553.99     15.42 o
   8   2   1        0.03       -0.61      1.00 o
   9   2   1      240.11      248.02      5.30 o
  10   2   1      627.86      638.50     13.06 o
  11   2   1       76.65       79.43      5.10 o
  12   2   1      331.87      349.08      9.75 o
  13   2   1       50.69       40.83      4.39 o
 -13   3   1       14.64       11.49      3.29 o
 -12   3   1        2.65       -1.92      2.56 o
 -11   3   1      126.62      125.77      5.66 o
 -10   3   1      201.65      205.30      5.92 o
  -9   3   1       83.39       83.64      3.96 o
  -8   3   1       24.82       24.42      1.91 o
  -7   3   1        0.21        0.49      0.92 o
  -6   3   1       39.65       38.04      1.84 o
  -5   3   1      563.97      518.35      6.51 o
  -4   3   1       51.05       60.07      2.15 o
  -3   3   1     2118.72     2231.85     27.12 o
  -2   3   1     2193.80     2352.48     28.76 o
  -1   3   1     1009.64     1071.77     15.45 o
   0   3   1     1407.35     1282.49     16.25 o
   1   3   1       61.71       57.82      2.11 o
   2   3   1      342.03      367.85      5.02 o
   3   3   1        3.45        3.83      1.00 o
   4   3   1     1172.07     1319.32     12.53 o
   5   3   1     2970.08     3332.07     30.15 o
   6   3   1       50.46       52.21      1.67 o
   7   3   1       51.68       61.45      2.26 o
   8   3   1      600.92      630.03      8.40 o
   9   3   1      596.44      608.89      9.34 o
  10   3   1      734.12      758.58     13.82 o
  11   3   1       98.59      104.92      7.31 o
  12   3   1        0.11       -3.64      2.31 o
  13   3   1       32.42       28.25      4.78 o
 -13   4   1        4.23        1.18      2.73 o
 -12   4   1        1.31       -1.00      2.41 o
 -11   4   1       79.47       82.23      4.94 o
 -10   4   1      528.43      511.75     10.12 o
  -9   4   1      152.70      131.40      4.71 o
  -8   4   1      450.89      414.46      7.12 o
  -7   4   1      555.24      512.65      7.13 o
  -6   4   1      457.97      444.22      6.16 o
  -5   4   1       66.98       69.25      2.24 o
  -4   4   1      830.01      846.62      9.89 o
  -3   4   1     1578.76     1645.59     19.81 o
  -2   4   1      161.96      173.58      3.16 o
  -1   4   1      132.90      127.56      3.51 o
   0   4   1    10799.86    10370.64    116.62 o
   1   4   1      197.78      225.31      3.36 o
   2   4   1       44.04       64.46      1.89 o
   3   4   1    11801.76    12462.05    117.89 o
   4   4   1      670.06      692.71      7.87 o
   5   4   1      695.41      705.76      7.28 o
   6   4   1      286.53      300.28      3.97 o
   7   4   1      162.15      167.46      3.13 o
   8   4   1        9.38        8.87      1.50 o
   9   4   1       31.10       32.92      2.34 o
  10   4   1      103.06      113.48      4.99 o
  11   4   1       20.49       25.62      3.93 o
  12   4   1      326.89      319.88      9.30 o
  13   4   1       31.40       25.59      5.26 o
 -12   5   1       63.40       70.67      6.60 o
 -11   5   1       61.11       65.25      4.99 o
 -10   5   1      387.83      385.57      8.59 o
  -9   5   1      201.30      210.93      6.51 o
  -8   5   1      727.03      716.71     11.22 o
  -7   5   1      756.87      765.17     10.64 o
  -6   5   1      135.03      138.15      3.09 o
  -5   5   1       77.42       95.24      2.41 o
  -4   5   1        6.23        2.10      0.74 o
  -3   5   1        2.73        5.26      0.90 o
  -2   5   1      860.07      956.33     12.06 o
  -1   5   1     5277.71     5373.54     61.40 o
   0   5   1     7610.73     7569.87     85.23 o
   1   5   1     6205.26     6579.75     74.31 o
   2   5   1      799.38      957.38     15.42 o
   3   5   1     2131.82     2228.96     30.60 o
   4   5   1        0.23        0.39      0.60 o
   5   5   1     8139.32     8744.56     84.30 o
   6   5   1       84.52       93.09      2.40 o
   7   5   1      877.94      944.74     13.44 o
   8   5   1      179.53      191.69      4.59 o
   9   5   1      137.38      146.37      4.43 o
  10   5   1       53.22       57.16      3.84 o
  11   5   1        0.73        6.27      2.57 o
  12   5   1      143.61      142.56      7.31 o
  13   5   1      140.63      154.72     11.88 o
 -12   6   1      196.53      214.29      7.43 o
 -11   6   1       18.06       13.74      3.00 o
 -10   6   1       13.80       11.31      2.46 o
  -9   6   1       36.64       36.57      4.35 o
  -8   6   1      204.43      194.45      5.13 o
  -7   6   1       26.39       20.59      1.86 o
  -6   6   1        2.70        3.92      1.24 o
  -5   6   1       62.26       47.41      2.06 o
  -4   6   1      925.44      990.96     11.14 o
  -3   6   1     1867.63     1839.93     19.70 o
  -2   6   1     1025.27      955.05     10.98 o
  -1   6   1      894.19      996.89     11.95 o
   0   6   1     1254.50     1327.07     16.19 o
   1   6   1     1169.62     1239.85     13.52 o
   2   6   1     1080.78     1266.02     14.75 o
   3   6   1      749.50      645.58      7.80 o
   4   6   1       40.68       31.13      1.28 o
   5   6   1      853.75      847.81      9.33 o
   6   6   1        0.37        2.75      0.85 o
   7   6   1      169.66      176.84      5.03 o
   8   6   1       36.75       42.14      2.99 o
   9   6   1        0.50       -0.65      1.49 o
  10   6   1       33.05       38.66      4.02 o
  11   6   1        0.04       -1.20      2.46 o
  12   6   1       25.16       28.73      7.08 o
  13   6   1        0.10       -2.45      3.19 o
 -12   7   1       46.60       46.64      5.09 o
 -11   7   1       80.39       77.01      4.95 o
 -10   7   1        1.98        7.50      2.53 o
  -9   7   1      430.96      456.57     10.33 o
  -8   7   1      154.10      158.38      4.69 o
  -7   7   1      623.77      615.29      9.05 o
  -6   7   1      445.13      449.68      7.04 o
  -5   7   1       22.04       24.55      1.64 o
  -4   7   1    10050.84    10084.08    100.04 o
  -3   7   1      594.95      647.63      8.25 o
  -2   7   1     6303.64     6594.28     63.29 o
  -1   7   1      756.31      689.55      8.37 o
   0   7   1      291.07      245.81      4.05 o
   1   7   1     2092.93     2231.97     23.21 o
   2   7   1      186.49      162.46      4.00 o
   3   7   1     2358.25     2461.23     29.84 o
   4   7   1     1217.60     1368.33     15.44 o
   5   7   1      416.06      416.47      5.24 o
   6   7   1       64.11       48.67      2.14 o
   7   7   1      277.41      283.41      5.55 o
   8   7   1       21.21       22.28      2.17 o
   9   7   1      237.67      246.45      5.83 o
  10   7   1      330.05      319.12     11.14 o
  11   7   1      313.97      325.73     10.90 o
  12   7   1       13.76       12.33      4.16 o
  13   7   1       22.43       21.35      5.83 o
 -11   8   1       97.30       99.16      5.57 o
 -10   8   1       29.73       29.58      3.46 o
  -9   8   1        0.10       -0.83      1.65 o
  -8   8   1       81.79       87.28      5.25 o
  -7   8   1       93.43       97.14      3.69 o
  -6   8   1       73.75       83.48      3.23 o
  -5   8   1       76.25       68.80      2.78 o
  -4   8   1      434.31      419.85      6.77 o
  -3   8   1     3624.87     3593.66     37.15 o
  -2   8   1     1356.92     1428.24     15.36 o
  -1   8   1      231.29      203.66      3.45 o
   0   8   1      551.76      596.95      7.22 o
   1   8   1       32.45       10.23      0.97 o
   2   8   1       76.67       80.37      2.23 o
   3   8   1        0.24        1.65      0.84 o
   4   8   1        0.48        1.31      0.84 o
   5   8   1     1118.33     1206.73     18.37 o
   6   8   1      367.88      375.35      6.85 o
   7   8   1        4.91        4.36      1.38 o
   8   8   1       29.92       33.39      2.57 o
   9   8   1      247.44      263.71      7.00 o
  10   8   1        3.54        1.10      2.58 o
  11   8   1       12.47       15.53      3.56 o
  12   8   1       50.10       28.69      8.38 o
  13   8   1      182.39      174.84     12.06 o
 -11   9   1       37.15       35.07     13.75 o
 -10   9   1       15.33       22.20      3.43 o
  -9   9   1      426.34      444.68     19.45 o
  -8   9   1      588.71      607.22     11.40 o
  -7   9   1       23.47       21.37      2.33 o
  -6   9   1       95.36       96.67      3.54 o
  -5   9   1       74.37       75.93      3.05 o
  -4   9   1     2449.93     2400.85     27.63 o
  -3   9   1     2368.17     2335.91     26.68 o
  -2   9   1      550.94      541.99      7.17 o
  -1   9   1      461.75      433.74      5.98 o
   0   9   1       52.01       61.33      2.19 o
   1   9   1      428.02      456.74      6.44 o
   2   9   1     1258.81     1196.87     13.81 o
   3   9   1      194.70      163.13      3.44 o
   4   9   1      494.37      486.90      7.42 o
   5   9   1       73.65       75.07      2.99 o
   6   9   1      175.21      172.64      5.17 o
   7   9   1        0.00       -0.76      1.42 o
   8   9   1      253.01      268.24      6.10 o
   9   9   1      109.42      123.03      5.26 o
  10   9   1       77.07       88.21      5.49 o
  11   9   1       92.62       93.42      9.11 o
  12   9   1      192.67      208.21     23.28 o
 -10  10   1        0.83        4.82      3.88 o
  -9  10   1      127.74      132.59      6.07 o
  -8  10   1      503.22      492.62     14.34 o
  -7  10   1       11.48       14.43      2.22 o
  -6  10   1      313.70      312.14      6.23 o
  -5  10   1        6.19        6.19      1.50 o
  -4  10   1       49.49       44.18      2.54 o
  -3  10   1      304.13      282.98      5.42 o
  -2  10   1      353.91      338.11      5.87 o
  -1  10   1      716.73      582.21      8.93 o
   0  10   1       19.75       26.01      2.38 o
   1  10   1     1372.98     1294.11     15.93 o
   2  10   1      142.45      123.40      3.53 o
   3  10   1      567.74      581.53      8.90 o
   4  10   1      164.04      143.28      5.01 o
   5  10   1       72.41       79.89      3.58 o
   6  10   1      491.18      492.61      9.00 o
   7  10   1       11.76        8.99      2.04 o
   8  10   1      583.59      593.66     11.12 o
   9  10   1     1788.90     1843.57     33.07 o
  10  10   1      442.58      461.39     18.02 o
  11  10   1      938.51     1050.90     31.83 o
  12  10   1        4.43       12.71      6.97 o
 -10  11   1      631.66      646.56     20.01 o
  -9  11   1        0.06        4.36      3.94 o
  -8  11   1      143.61      143.69      6.81 o
  -7  11   1      275.91      273.93      7.87 o
  -6  11   1      125.42      126.70      4.78 o
  -5  11   1      166.09      181.82      5.08 o
  -4  11   1      269.03      253.13      5.71 o
  -3  11   1       67.41       76.36      3.34 o
  -2  11   1       34.00       31.03      2.61 o
  -1  11   1      145.83      131.54      3.81 o
   0  11   1     2099.02     2013.21     23.18 o
   1  11   1     4882.42     4490.86     51.36 o
   2  11   1      116.52      106.81      3.66 o
   3  11   1      575.36      510.71      8.35 o
   4  11   1      498.39      536.15      9.79 o
   5  11   1        1.01       -0.44      1.62 o
   6  11   1      346.16      338.56      7.70 o
   7  11   1      875.44      887.19     17.24 o
   8  11   1      197.61      195.92      6.33 o
   9  11   1      155.64      148.90     11.66 o
  10  11   1      114.53      120.43     10.21 o
  11  11   1       13.18       18.33     10.61 o
  -9  12   1        3.67        1.18      4.31 o
  -8  12   1      247.50      250.03     19.13 o
  -7  12   1        0.48        0.25      2.72 o
  -6  12   1       33.52       34.02      5.14 o
  -5  12   1      127.14      135.79      5.10 o
  -4  12   1       41.51       33.76      2.87 o
  -3  12   1      116.12      106.17      4.25 o
  -2  12   1       19.73       21.88      2.13 o
  -1  12   1      507.37      443.16      7.53 o
   0  12   1     1111.80     1047.49     15.44 o
   1  12   1      471.32      377.50      7.38 o
   2  12   1        5.31        8.87      1.76 o
   3  12   1        6.31       13.38      1.88 o
   4  12   1     7980.52     7832.75    100.82 o
   5  12   1      294.24      269.97      6.74 o
   6  12   1      684.38      682.90     13.96 o
   7  12   1     1678.46     1652.36     26.55 o
   8  12   1      150.85      148.13      7.25 o
   9  12   1      386.58      422.33     17.12 o
  10  12   1        5.50       -0.38      4.21 o
  11  12   1       65.28        5.75      3.25 o
  -9  13   1       12.11       11.64      4.77 o
  -8  13   1      223.81      223.48     12.60 o
  -7  13   1      335.21      350.47     15.48 o
  -6  13   1       70.97       76.31      8.17 o
  -5  13   1        4.69        1.21      2.56 o
  -4  13   1      293.98      303.10      7.99 o
  -3  13   1       70.93       65.42      3.66 o
  -2  13   1       12.59       11.05      1.97 o
  -1  13   1       24.12       22.63      2.23 o
   0  13   1      374.65      383.01      7.63 o
   1  13   1      477.40      494.55      9.04 o
   2  13   1        9.28        5.69      1.68 o
   3  13   1      222.05      192.70      5.08 o
   4  13   1      201.56      173.42      6.82 o
   5  13   1       67.82       63.81      3.79 o
   6  13   1        4.18        6.50      2.71 o
   7  13   1       95.91       93.89      7.14 o
   8  13   1       96.94       83.84      8.40 o
   9  13   1       72.18       79.19     11.37 o
  10  13   1       95.01       69.68     18.30 o
  -8  14   1        1.47       -4.36      3.86 o
  -6  14   1       19.41       20.76      5.51 o
  -5  14   1      661.84      686.50     23.11 o
  -4  14   1        0.18        3.00      6.44 o
  -3  14   1       70.44       76.96      6.38 o
  -2  14   1       69.67       58.77      4.35 o
  -1  14   1       33.22       27.12      4.22 o
   0  14   1       59.50       54.34      3.73 o
   1  14   1       14.99       17.17      2.63 o
   2  14   1      491.83      398.06     12.32 o
   3  14   1      695.39      697.19     15.71 o
   4  14   1     1196.79     1191.59     52.89 o
   5  14   1      121.97      123.09     11.37 o
   6  14   1      113.23       93.35      8.45 o
   7  14   1      120.63      118.10     13.21 o
   8  14   1       15.72        8.50      3.95 o
   9  14   1      112.59      121.84     10.40 o
  10  14   1       72.83       59.48      7.96 o
  -6  15   1       12.26        8.83      4.46 o
  -5  15   1       59.25       46.84      7.03 o
  -4  15   1       30.59       12.66      5.80 o
  -3  15   1       52.94       47.60     10.55 o
  -2  15   1       39.16       49.58      6.49 o
  -1  15   1       95.32      108.19      8.36 o
   0  15   1      239.45      243.46     10.41 o
   1  15   1        3.09        4.82      2.11 o
   2  15   1      651.01      606.23     14.72 o
   3  15   1      297.06      288.38     11.84 o
   4  15   1      269.55      258.56     12.56 o
   5  15   1       10.24       13.17      3.95 o
   6  15   1      154.06      129.64     20.43 o
   7  15   1      173.44      154.77     12.75 o
   8  15   1       53.50       47.71      6.15 o
   9  15   1       12.46        9.85      5.16 o
  -5  16   1       22.28       35.68      9.35 o
  -4  16   1      678.67      454.80     25.88 o
  -3  16   1      267.93      146.99     13.85 o
  -2  16   1       10.35        2.46      3.62 o
  -1  16   1        5.73        5.91      3.77 o
   0  16   1        1.71        8.92      4.08 o
   1  16   1        2.84        2.95      2.58 o
   2  16   1        8.89        8.86      3.41 o
   3  16   1       29.24       36.80      5.04 o
   4  16   1      210.33      194.88     18.06 o
   5  16   1      279.84      313.14     14.61 o
   6  16   1      200.12      183.53     18.62 o
   7  16   1       66.28       44.68      7.29 o
   8  16   1       56.66       65.29      6.76 o
  -4  17   1       17.29       11.83      5.19 o
  -3  17   1        0.14        0.45      5.06 o
  -2  17   1      237.08      264.86     17.72 o
  -1  17   1        7.87        4.04      4.31 o
   0  17   1       53.95       59.02     12.96 o
   1  17   1       39.04       47.87     13.43 o
   2  17   1       97.28       87.09      8.91 o
   3  17   1       26.56       30.85      7.72 o
   4  17   1       31.91       32.09      6.20 o
   5  17   1       32.73       44.74      6.90 o
   6  17   1       64.97       75.77     17.03 o
   7  17   1      497.05      530.09     20.66 o
  -2  18   1      438.80      498.48     19.84 o
  -1  18   1      201.17      237.07     13.12 o
   0  18   1      586.62      621.16     22.73 o
   1  18   1      414.09      419.30     17.80 o
   2  18   1       69.55       82.91      8.95 o
   3  18   1      201.28      244.69     13.37 o
   4  18   1       88.96       83.10     13.38 o
   5  18   1       73.63       65.54      8.23 o
  -5 -17   2       59.14       59.37     10.31 o
  -4 -17   2      118.90      119.83     10.52 o
  -3 -17   2       35.19       48.11     11.78 o
  -2 -17   2        4.84       18.76      5.36 o
  -1 -17   2        0.67       -1.47      3.80 o
   0 -17   2      320.11      332.42     15.57 o
   1 -17   2      117.72      136.28     12.74 o
   2 -17   2      151.99      190.74     12.68 o
  -7 -16   2        9.53        9.17      4.86 o
  -6 -16   2        6.09        8.51      7.01 o
  -5 -16   2      311.95      325.13     15.30 o
  -4 -16   2      339.76      369.59     25.37 o
  -3 -16   2       11.30       11.23      3.71 o
  -2 -16   2     1154.41     1350.79     30.20 o
  -1 -16   2        1.29        0.83      2.96 o
   0 -16   2      107.06      125.09      7.48 o
   1 -16   2        7.38        7.56      2.92 o
   2 -16   2      115.14      144.94      6.21 o
   3 -16   2       11.24        7.11      3.71 o
   4 -16   2      228.60      259.59     13.88 o
  -8 -15   2        2.30        9.80      6.39 o
  -7 -15   2        0.15        5.54      3.18 o
  -6 -15   2        0.91        3.46      3.53 o
  -5 -15   2        8.19        7.04      3.35 o
  -4 -15   2      416.10      423.48     11.92 o
  -3 -15   2       31.77       33.34      4.14 o
  -2 -15   2       92.33       98.91      5.64 o
  -1 -15   2      107.61      110.13      5.85 o
   0 -15   2       77.02       96.16      5.26 o
   1 -15   2      747.55      840.32     18.80 o
   2 -15   2     1186.20     1267.83     25.52 o
   3 -15   2        5.79        7.38      3.16 o
   4 -15   2      290.27      333.46     10.67 o
   5 -15   2       81.19      107.98      6.93 o
   6 -15   2       51.54       63.17      5.66 o
  -9 -14   2       61.55       60.96      8.25 o
  -8 -14   2        5.91        7.02      3.19 o
  -7 -14   2       29.96       21.82      3.72 o
  -6 -14   2       71.80       69.90      5.44 o
  -5 -14   2       19.95       21.59      4.47 o
  -4 -14   2      243.11      212.68      7.94 o
  -3 -14   2        8.49       10.16      2.56 o
  -2 -14   2      266.86      230.29      7.43 o
  -1 -14   2       27.30       26.88      2.92 o
   0 -14   2       97.95       91.75      5.34 o
   1 -14   2     1669.07     1712.93     29.06 o
   2 -14   2      217.39      209.52      7.97 o
   3 -14   2       27.57       40.22      7.77 o
   4 -14   2        3.30        3.42      2.86 o
   5 -14   2       16.85       18.49      3.88 o
   6 -14   2       80.34       82.84      6.92 o
   7 -14   2       33.11       26.71      6.78 o
 -10 -13   2       41.03       59.20      6.77 o
  -9 -13   2      207.20      225.70      8.90 o
  -8 -13   2       15.32       19.41      4.63 o
  -7 -13   2       13.85       21.17      3.68 o
  -6 -13   2       34.65       40.93      4.17 o
  -5 -13   2        1.41        3.74      2.64 o
  -4 -13   2      529.27      544.12     15.75 o
  -3 -13   2       97.52       98.20      6.99 o
  -2 -13   2       39.99       41.29      5.08 o
  -1 -13   2       36.92       33.65      3.34 o
   0 -13   2       34.74       29.16      3.84 o
   1 -13   2     1151.79     1167.58     31.42 o
   2 -13   2        0.84       -2.56      2.00 o
   3 -13   2      218.53      243.79      8.39 o
   4 -13   2      575.08      560.91     17.36 o
   5 -13   2        0.43        2.73      2.81 o
   6 -13   2       66.60       50.38      5.00 o
   7 -13   2       15.49       13.10      4.34 o
   8 -13   2      427.36      451.96     13.04 o
 -10 -12   2        2.05        2.74      3.38 o
  -9 -12   2       78.83       73.23      5.35 o
  -8 -12   2      103.02      101.74      6.41 o
  -7 -12   2      175.86      163.19      7.29 o
  -6 -12   2       57.67       53.84      4.67 o
  -5 -12   2      112.87      117.20      8.00 o
  -4 -12   2      421.95      380.03     10.86 o
  -3 -12   2      547.54      485.26     13.44 o
  -2 -12   2      175.56      165.53      4.88 o
  -1 -12   2       84.86       74.18      4.05 o
   0 -12   2       25.53       24.69      2.67 o
   1 -12   2      646.55      681.71     18.51 o
   2 -12   2       10.62        7.50      2.20 o
   3 -12   2      103.60       80.17      6.52 o
   4 -12   2       31.77       30.45      3.44 o
   5 -12   2      492.64      497.27     12.82 o
   6 -12   2       23.88       24.03      3.91 o
   7 -12   2       62.03       56.53      5.27 o
   8 -12   2      146.39      149.48      7.60 o
   9 -12   2        0.00        1.35      3.42 o
 -11 -11   2       34.54       36.21      4.69 o
 -10 -11   2      500.08      546.83     13.13 o
  -9 -11   2      278.50      280.48      8.93 o
  -8 -11   2      201.55      210.59     10.35 o
  -7 -11   2        1.26        2.21      2.62 o
  -6 -11   2      448.88      410.33     11.85 o
  -5 -11   2      127.56      118.48      9.12 o
  -4 -11   2       40.42       41.36      3.09 o
  -3 -11   2        0.15       -0.59      1.50 o
  -2 -11   2      207.82      202.72      5.02 o
  -1 -11   2       53.45       50.59      4.31 o
   0 -11   2       90.37       91.14      3.74 o
   1 -11   2     1616.67     1501.44     25.38 o
   2 -11   2      425.80      379.11      9.31 o
   3 -11   2      136.05       97.47      4.66 o
   4 -11   2      524.24      524.24     11.73 o
   5 -11   2      281.15      286.02      8.32 o
   6 -11   2       26.89       25.02      3.38 o
   7 -11   2        5.62        2.39      4.14 o
   8 -11   2        0.75       -3.45      3.21 o
   9 -11   2       25.73       25.50      4.29 o
 -11 -10   2        1.08        2.82      3.39 o
 -10 -10   2        9.81       12.83      3.27 o
  -9 -10   2        2.65        4.95      2.63 o
  -8 -10   2      440.94      429.47     11.66 o
  -7 -10   2       67.57       67.53      5.00 o
  -6 -10   2     3243.52     3316.10     74.96 o
  -5 -10   2      317.09      309.97      8.11 o
  -4 -10   2        8.15        9.84      1.76 o
  -3 -10   2      516.67      444.15      7.05 o
  -2 -10   2       98.19       96.28      3.23 o
  -1 -10   2      573.84      426.35      6.77 o
   0 -10   2      218.60      176.76      4.02 o
   1 -10   2      136.38      158.89      4.06 o
   2 -10   2       35.47       32.64      2.14 o
   3 -10   2      506.73      513.13      9.81 o
   4 -10   2     2184.74     2165.36     29.39 o
   5 -10   2        4.09        4.18      2.23 o
   6 -10   2     1033.90      978.87     17.24 o
   7 -10   2      187.90      184.20      6.97 o
   8 -10   2       56.06       56.78      4.69 o
   9 -10   2      290.69      285.50      9.11 o
  10 -10   2      293.42      326.02     10.06 o
 -12  -9   2      114.24      132.25      7.53 o
 -11  -9   2       12.38       12.03      3.64 o
 -10  -9   2      269.32      266.97     10.19 o
  -9  -9   2      210.33      217.32      7.42 o
  -8  -9   2        0.98        4.05      2.62 o
  -7  -9   2      183.88      200.94      7.46 o
  -6  -9   2     1423.57     1527.55     28.39 o
  -5  -9   2     2114.11     2244.92     33.27 o
  -4  -9   2       10.65       11.35      1.52 o
  -3  -9   2     3723.67     3611.19     36.05 o
  -2  -9   2      839.00      813.09     10.02 o
  -1  -9   2      582.41      622.01      8.15 o
   0  -9   2      461.80      471.20      6.68 o
   1  -9   2      616.72      641.93      8.43 o
   2  -9   2        8.88        4.35      1.29 o
   3  -9   2      174.73      181.24      5.14 o
   4  -9   2     2801.49     2767.03     30.36 o
   5  -9   2        0.04        0.95      1.61 o
   6  -9   2       98.38      100.20      4.81 o
   7  -9   2      853.35      820.31     15.16 o
   8  -9   2     1040.04     1055.00     20.16 o
   9  -9   2      500.67      490.40     12.32 o
  10  -9   2      231.52      246.23      8.77 o
  11  -9   2       55.74       65.76      6.66 o
 -12  -8   2        0.64        1.61      3.04 o
 -11  -8   2       12.14       18.33      3.95 o
 -10  -8   2        0.08        1.75      3.17 o
  -9  -8   2       39.61       49.14      4.83 o
  -8  -8   2      196.05      204.98      7.46 o
  -7  -8   2      746.05      798.28     15.16 o
  -6  -8   2      990.85     1027.51     16.12 o
  -5  -8   2      294.40      318.94      5.93 o
  -4  -8   2      493.60      469.46      7.51 o
  -3  -8   2       10.49       19.57      1.48 o
  -2  -8   2      417.57      438.94      6.17 o
  -1  -8   2     1228.78     1219.55     13.61 o
   0  -8   2      974.49      920.80     10.78 o
   1  -8   2       46.38       59.10      2.47 o
   2  -8   2     3376.22     3400.70     34.25 o
   3  -8   2       16.36       16.20      1.45 o
   4  -8   2      272.68      233.68      4.37 o
   5  -8   2      155.59      162.02      3.98 o
   6  -8   2        0.30       -0.37      1.67 o
   7  -8   2      294.43      293.92      7.69 o
   8  -8   2       17.03       20.69      3.07 o
   9  -8   2      312.33      319.12      9.34 o
  10  -8   2      133.31      139.95      6.83 o
  11  -8   2      242.01      233.57      8.70 o
 -13  -7   2       42.37       42.67      4.59 o
 -12  -7   2       19.09       17.03      3.68 o
 -11  -7   2       32.34       28.87      5.20 o
 -10  -7   2       36.30       36.46      4.60 o
  -9  -7   2      178.17      176.51      6.47 o
  -8  -7   2     1080.31     1137.66     20.07 o
  -7  -7   2      194.13      200.67      5.55 o
  -6  -7   2     1098.61     1195.23     15.72 o
  -5  -7   2     1329.87     1389.15     18.55 o
  -4  -7   2        0.07       -0.29      0.92 o
  -3  -7   2     1901.26     1843.41     20.39 o
  -2  -7   2      467.26      405.88      6.78 o
  -1  -7   2      155.90      177.59      3.70 o
   0  -7   2       88.29      143.54      3.32 o
   1  -7   2      282.29      246.29      4.63 o
   2  -7   2      629.33      526.94      8.54 o
   3  -7   2     1214.50     1233.67     16.34 o
   4  -7   2     1844.43     1881.38     18.84 o
   5  -7   2      337.86      308.40      5.47 o
   6  -7   2       38.97       36.77      2.34 o
   7  -7   2      507.29      463.32      9.05 o
   8  -7   2      256.04      262.40      6.70 o
   9  -7   2      182.47      186.08      6.47 o
  10  -7   2      157.49      152.92      6.84 o
  11  -7   2       17.43        9.68      4.17 o
  12  -7   2        0.21        1.58      3.21 o
 -13  -6   2       52.03       56.43      5.12 o
 -12  -6   2       37.04       28.54      4.04 o
 -11  -6   2       89.04       96.22      6.35 o
 -10  -6   2      137.95      136.54      9.33 o
  -9  -6   2      116.56      117.72      6.10 o
  -8  -6   2      280.35      289.63      7.17 o
  -7  -6   2       51.80       64.75      2.86 o
  -6  -6   2      401.95      427.28      6.35 o
  -5  -6   2     2250.32     2418.80     26.15 o
  -4  -6   2       20.22       28.14      2.27 o
  -3  -6   2      528.57      706.35     10.15 o
  -2  -6   2     1038.79     1166.73     13.48 o
  -1  -6   2      207.12      219.06      5.15 o
   0  -6   2     6378.63     7028.43     75.95 o
   1  -6   2       27.56       42.51      2.11 o
   2  -6   2     1711.34     1538.96     18.39 o
   3  -6   2       23.00       15.89      1.49 o
   4  -6   2     1917.96     1866.45     21.98 o
   5  -6   2        2.97        1.91      0.69 o
   6  -6   2       18.33       12.19      1.45 o
   7  -6   2     1606.70     1526.87     19.02 o
   8  -6   2       18.79       15.73      2.35 o
   9  -6   2       14.59       11.60      2.37 o
  10  -6   2       93.26      100.38      5.62 o
  11  -6   2        0.36        4.64      3.04 o
  12  -6   2      157.74      154.88      7.22 o
 -13  -5   2      153.15      146.95      8.37 o
 -12  -5   2      367.35      394.85     11.73 o
 -11  -5   2       14.62        9.60      3.60 o
 -10  -5   2        2.97        2.34      2.67 o
  -9  -5   2     1043.82     1091.92     21.62 o
  -8  -5   2      327.62      332.75      6.66 o
  -7  -5   2       52.63       47.61      2.48 o
  -6  -5   2      621.04      614.57      9.17 o
  -5  -5   2       39.92       54.47      4.17 o
  -4  -5   2       57.71       72.88      2.52 o
  -3  -5   2        0.67        0.13      0.68 o
  -2  -5   2     8678.01     9010.48    106.39 o
  -1  -5   2        7.08        4.02      0.82 o
   0  -5   2     2282.09     2499.32     28.01 o
   1  -5   2     4248.86     4341.85     47.40 o
   2  -5   2     7015.70     7368.12     79.28 o
   3  -5   2      777.76      814.64      9.37 o
   4  -5   2       87.00      111.15      2.59 o
   5  -5   2       14.13        9.03      1.16 o
   6  -5   2      123.66      137.51      3.85 o
   7  -5   2      183.79      195.50      4.90 o
   8  -5   2      700.81      686.88     11.81 o
   9  -5   2       27.00       30.01      2.76 o
  10  -5   2       32.42       32.65      3.16 o
  11  -5   2       91.50       91.86      5.33 o
  12  -5   2       14.82       14.59      3.27 o
 -13  -4   2       14.78       10.26      3.32 o
 -12  -4   2      166.04      174.11      9.01 o
 -11  -4   2       77.30       81.49      5.68 o
 -10  -4   2        3.78       -0.62      2.39 o
  -9  -4   2      323.47      354.50      9.81 o
  -8  -4   2        6.11       11.55      1.56 o
  -7  -4   2      246.90      286.75      4.34 o
  -6  -4   2      870.04      974.61     12.55 o
  -5  -4   2      441.70      433.77      6.76 o
  -4  -4   2      258.99      290.70      4.38 o
  -3  -4   2     1523.19     1682.95     16.65 o
  -2  -4   2      819.44      821.73      9.73 o
  -1  -4   2     1305.65     1308.71     15.30 o
   0  -4   2     3875.70     3952.76     43.12 o
   1  -4   2       30.31       26.45      1.83 o
   2  -4   2      343.37      357.02      4.75 o
   3  -4   2      961.63     1004.56     11.51 o
   4  -4   2       14.99       15.42      1.21 o
   5  -4   2     6285.52     6132.22     58.83 o
   6  -4   2     1503.87     1497.03     16.29 o
   7  -4   2      351.80      330.35      5.40 o
   8  -4   2       46.05       43.54      2.89 o
   9  -4   2      104.43      106.62      4.22 o
  10  -4   2      623.77      634.75     16.54 o
  11  -4   2        0.65        1.32      2.42 o
  12  -4   2      227.33      263.74      8.52 o
  13  -4   2       10.83       18.37      3.41 o
 -13  -3   2        8.22        8.72      3.48 o
 -12  -3   2      178.80      179.93      7.47 o
 -11  -3   2      229.65      227.92      8.43 o
 -10  -3   2        4.00        3.78      3.30 o
  -9  -3   2       13.33       14.73      5.47 o
  -8  -3   2        2.55        2.66      1.31 o
  -7  -3   2       35.98       49.49      2.11 o
  -6  -3   2     1227.45     1272.94     12.48 o
  -5  -3   2     1714.54     1841.63     17.66 o
  -4  -3   2     1111.57     1164.73     12.60 o
  -3  -3   2      829.69      865.82      9.11 o
  -2  -3   2    15520.83    16180.72    153.88 o
  -1  -3   2     3522.80     3644.80     42.24 o
   0  -3   2       99.98      142.71      2.86 o
   1  -3   2     2301.89     2564.66     28.32 o
   2  -3   2     1709.23     1707.33     18.37 o
   3  -3   2     1061.23     1015.65     11.47 o
   4  -3   2      256.39      251.59      5.24 o
   5  -3   2      410.22      444.41      6.14 o
   6  -3   2     1599.22     1619.54     17.90 o
   7  -3   2      136.68      134.45      3.59 o
   8  -3   2     1155.24     1166.40     15.07 o
   9  -3   2       32.28       24.10      2.60 o
  10  -3   2      159.42      175.77      6.13 o
  11  -3   2        0.00       -3.92      1.96 o
  12  -3   2      197.41      213.46      7.31 o
  13  -3   2        0.11        0.75      2.88 o
 -13  -2   2        3.21        2.19      3.05 o
 -12  -2   2       77.68       78.99      5.48 o
 -11  -2   2      159.77      164.71      9.81 o
 -10  -2   2      236.83      241.11      7.64 o
  -9  -2   2      108.74      125.12      4.47 o
  -8  -2   2       19.09       15.22      1.96 o
  -7  -2   2      240.61      234.67      3.96 o
  -6  -2   2     1848.66     1794.31     16.74 o
  -5  -2   2     1995.65     2110.12     19.87 o
  -4  -2   2      357.34      481.62      5.27 o
  -3  -2   2      115.83      118.34      1.93 o
  -2  -2   2        1.35        1.99      0.55 o
  -1  -2   2     1067.57     1137.21     13.88 o
   0  -2   2      130.14      136.16      2.61 o
   1  -2   2     6002.01     5932.73     68.01 o
   2  -2   2      352.26      359.20      5.31 o
   3  -2   2     5019.37     4795.83     50.62 o
   4  -2   2      448.80      414.24      5.79 o
   5  -2   2       85.47       65.51      2.11 o
   6  -2   2       74.04       78.04      2.42 o
   7  -2   2       22.89       26.24      1.56 o
   8  -2   2     1577.76     1540.80     17.05 o
   9  -2   2       87.13       87.96      3.46 o
  10  -2   2      139.29      145.83      5.11 o
  11  -2   2       10.66        8.94      2.58 o
  12  -2   2       26.03       34.32      3.66 o
  13  -2   2       17.88       20.51      3.55 o
 -13  -1   2       26.49       33.15      4.75 o
 -12  -1   2       25.29       32.06      4.20 o
 -11  -1   2      447.76      419.31      9.96 o
 -10  -1   2      361.07      353.90      9.19 o
  -9  -1   2      915.02      944.05     14.59 o
  -8  -1   2       64.05       61.88      2.78 o
  -7  -1   2      261.40      283.29      4.49 o
  -6  -1   2     4941.32     5154.07     45.77 o
  -5  -1   2      205.99      245.05      3.56 o
  -4  -1   2      510.44      497.53      5.50 o
  -3  -1   2      262.72      243.79      3.11 o
  -2  -1   2     2148.73     2210.72     21.75 o
  -1  -1   2     2443.16     2477.97     25.47 o
   0  -1   2       73.33       53.96      1.55 o
   1  -1   2      252.01      260.03      3.90 o
   2  -1   2     2859.10     2921.51     41.54 o
   3  -1   2      327.42      363.31      5.45 o
   4  -1   2     1146.94     1039.50     12.16 o
   5  -1   2      944.76      898.21      9.89 o
   6  -1   2      966.75      967.37     10.16 o
   7  -1   2       70.82       69.36      2.29 o
   8  -1   2      438.50      413.04      6.14 o
   9  -1   2       13.75       10.45      1.65 o
  10  -1   2      147.69      150.89      6.84 o
  11  -1   2        0.57       -2.32      2.04 o
  12  -1   2       52.07       54.16      4.81 o
  13  -1   2       17.62       16.40      3.58 o
 -13   0   2      577.32      637.60     14.85 o
 -12   0   2      676.47      673.98     14.43 o
 -11   0   2       95.64       91.02      5.10 o
 -10   0   2     1402.56     1450.62     23.04 o
  -9   0   2       45.97       56.66      3.74 o
  -8   0   2       54.65       64.71      2.83 o
  -7   0   2      430.37      455.63      6.11 o
  -6   0   2    92358.34    95606.90    846.21 o
  -5   0   2      227.90      219.76      3.52 o
  -4   0   2      178.73      161.43      2.60 o
  -3   0   2     2048.55     2058.30     22.48 o
  -2   0   2     2035.46     2072.06     22.44 o
  -1   0   2       62.97       68.16      1.04 o
   0   0   2      858.93      901.56     15.43 o
   1   0   2    30737.64    30195.38    430.14 o
   2   0   2     1348.67     1398.75     18.76 o
   3   0   2        1.26       -1.03      0.52 o
   4   0   2     1345.85     1349.86     13.39 o
   5   0   2      410.22      488.18      5.41 o
   6   0   2      125.26      159.16      2.90 o
   7   0   2      117.23       93.28      2.49 o
   8   0   2     1551.54     1572.02     15.86 o
   9   0   2      359.87      364.28      5.76 o
  10   0   2        0.32       -0.75      1.59 o
  11   0   2      199.31      188.63      7.00 o
  12   0   2      311.05      308.64      9.19 o
  13   0   2       17.37       14.48      3.39 o
 -13   1   2       15.50       19.65      3.63 o
 -12   1   2       15.58       10.68      3.20 o
 -11   1   2       84.63       83.32      4.86 o
 -10   1   2      385.74      393.50      8.48 o
  -9   1   2      177.51      179.41      5.17 o
  -8   1   2      211.87      225.37      4.51 o
  -7   1   2       13.86       11.05      1.25 o
  -6   1   2     3489.70     3836.46     35.70 o
  -5   1   2      582.34      610.08      7.30 o
  -4   1   2        7.91        4.44      0.97 o
  -3   1   2     1121.44     1241.04     13.27 o
  -2   1   2        7.17        7.75      0.85 o
  -1   1   2        9.84       28.06      1.07 o
   0   1   2      365.56      387.86      6.75 o
   1   1   2     5219.83     5416.28     65.24 o
   2   1   2     1164.10     1148.31     12.41 o
   3   1   2     2876.56     3165.17     30.62 o
   4   1   2     1011.87     1025.55     13.02 o
   5   1   2       64.80       45.18      1.56 o
   6   1   2     2758.13     2835.86     27.93 o
   7   1   2      206.47      204.32      3.39 o
   8   1   2     1764.70     1827.75     18.49 o
   9   1   2      815.09      825.35     12.46 o
  10   1   2        3.80        0.56      1.79 o
  11   1   2      439.48      455.93     12.64 o
  12   1   2        0.08        3.25      2.60 o
  13   1   2      106.12      112.50      6.54 o
 -13   2   2      165.90      175.19      7.11 o
 -12   2   2       23.38       19.49      3.44 o
 -11   2   2       56.89       56.34      4.09 o
 -10   2   2      319.95      332.95     11.98 o
  -9   2   2       11.19       -0.45      3.96 o
  -8   2   2     1980.80     2066.20     23.68 o
  -7   2   2        4.35        1.64      0.92 o
  -6   2   2      217.38      164.52      3.26 o
  -5   2   2     8348.95     9239.36     86.29 o
  -4   2   2       14.32       13.53      1.10 o
  -3   2   2      347.39      310.29      4.65 o
  -2   2   2    10025.73    10403.94    121.74 o
  -1   2   2     5869.52     5892.46    128.85 o
   0   2   2        2.02        2.40      0.48 o
   1   2   2    12114.53    12075.19    143.06 o
   2   2   2     6001.68     6285.71     71.34 o
   3   2   2      101.27      122.53      1.90 o
   4   2   2     3182.71     3361.04     32.56 o
   5   2   2      954.60     1012.25      9.69 o
   6   2   2      406.95      474.24      5.42 o
   7   2   2     1220.15     1298.12     13.11 o
   8   2   2      328.10      326.35      5.52 o
   9   2   2      266.52      284.16      6.21 o
  10   2   2      127.01      117.43      4.28 o
  11   2   2       32.88       36.19      3.67 o
  12   2   2       26.56       28.37      3.93 o
  13   2   2       27.06       24.87      3.79 o
 -13   3   2       84.89       97.76      5.54 o
 -12   3   2       19.73       17.13      3.17 o
 -11   3   2        0.04        0.07      2.33 o
 -10   3   2       20.68       20.31      2.52 o
  -9   3   2       21.92       14.15      2.26 o
  -8   3   2       64.40       55.39      2.58 o
  -7   3   2      137.76      141.75      3.25 o
  -6   3   2      317.34      339.13      5.10 o
  -5   3   2       18.03       14.44      1.19 o
  -4   3   2     1237.54     1271.27     15.35 o
  -3   3   2     2813.27     2733.85     32.90 o
  -2   3   2       81.70       95.26      2.62 o
  -1   3   2     1298.89     1230.37     20.49 o
   0   3   2     1124.44     1143.17     16.89 o
   1   3   2     5518.94     5838.42     75.50 o
   2   3   2    14707.21    16470.74    174.57 o
   3   3   2       21.61       20.66      1.09 o
   4   3   2     2423.12     2711.72     25.66 o
   5   3   2      301.87      328.01      3.89 o
   6   3   2       96.94      124.98      2.32 o
   7   3   2     1075.00     1131.70     11.35 o
   8   3   2       29.02       28.77      3.11 o
   9   3   2       84.11       94.77      3.59 o
  10   3   2       40.72       44.13      2.95 o
  11   3   2      114.41      135.04      6.43 o
  12   3   2       13.87        9.01      2.69 o
  13   3   2       22.76       23.77      4.97 o
 -13   4   2      185.13      202.42      7.77 o
 -12   4   2       20.42       13.56      2.99 o
 -11   4   2       54.50       53.11      4.63 o
 -10   4   2       83.64       86.18      4.69 o
  -9   4   2      152.02      150.79      4.75 o
  -8   4   2       25.40       24.02      2.27 o
  -7   4   2      316.88      321.02      5.50 o
  -6   4   2      279.31      292.32      4.64 o
  -5   4   2       35.98       36.32      1.67 o
  -4   4   2       10.39        6.90      0.83 o
  -3   4   2     3384.52     3249.87     41.99 o
  -2   4   2     1344.66     1272.76     17.86 o
  -1   4   2      347.76      418.07      5.72 o
   0   4   2    12194.39    11830.32    142.68 o
   1   4   2     6109.59     5981.59     72.41 o
   2   4   2     2267.25     2171.61     22.53 o
   3   4   2      973.06     1060.53     12.36 o
   4   4   2      705.58      727.66      8.21 o
   5   4   2      259.78      285.66      3.94 o
   6   4   2        3.44        5.40      0.71 o
   7   4   2      790.15      836.86      9.95 o
   8   4   2       99.59      103.08      3.27 o
   9   4   2      461.87      484.83      7.98 o
  10   4   2       34.64       39.10      2.67 o
  11   4   2        1.85        1.05      2.70 o
  12   4   2        0.69        0.38      2.21 o
  13   4   2       69.65       61.49      6.79 o
 -12   5   2       64.16       54.12      4.78 o
 -11   5   2      360.95      367.98      8.61 o
 -10   5   2      332.51      335.40      8.67 o
  -9   5   2       44.21       40.82      2.89 o
  -8   5   2        7.65       10.00      1.68 o
  -7   5   2      290.19      265.56      6.21 o
  -6   5   2       47.43       45.41      1.92 o
  -5   5   2        6.01       12.94      1.20 o
  -4   5   2     3338.80     3336.96     33.86 o
  -3   5   2     1687.32     1693.04     18.90 o
  -2   5   2     6530.97     6731.56     88.31 o
  -1   5   2     1413.33     1527.72     17.29 o
   0   5   2     1114.08     1129.96     13.80 o
   1   5   2       49.88       50.99      1.53 o
   2   5   2    10024.73    10669.95    112.59 o
   3   5   2      991.12     1001.66     13.14 o
   4   5   2     2556.02     2687.24     25.12 o
   5   5   2     1154.62     1244.85     14.01 o
   6   5   2      351.95      388.60      5.19 o
   7   5   2       54.01       66.46      2.62 o
   8   5   2      341.70      348.89      6.02 o
   9   5   2      849.18      884.92     11.87 o
  10   5   2      482.43      493.11      9.40 o
  11   5   2     1141.07     1195.69     23.94 o
  12   5   2      117.44      115.67      8.77 o
  13   5   2       58.13       54.97      8.95 o
 -12   6   2        5.31        5.11      2.98 o
 -11   6   2       11.16       11.49      2.89 o
 -10   6   2       26.37       29.95      2.81 o
  -9   6   2       15.61       14.75      3.24 o
  -8   6   2      239.81      218.30      5.01 o
  -7   6   2       37.36       43.58      2.47 o
  -6   6   2      101.80       93.43      3.15 o
  -5   6   2      927.72      840.40      9.94 o
  -4   6   2      313.59      343.25      5.13 o
  -3   6   2      260.97      268.70      4.31 o
  -2   6   2     1187.46     1259.52     17.54 o
  -1   6   2      940.79     1046.16     13.04 o
   0   6   2     3507.72     3223.97     40.00 o
   1   6   2      480.70      604.68      8.03 o
   2   6   2     1652.85     1595.57     19.68 o
   3   6   2       77.77       45.24      1.55 o
   4   6   2      421.12      460.04      5.38 o
   5   6   2       99.46       99.20      2.10 o
   6   6   2      209.60      222.39      3.86 o
   7   6   2       26.52       30.03      2.03 o
   8   6   2       33.46       31.88      2.94 o
   9   6   2      145.23      134.73      4.37 o
  10   6   2       11.31       12.14      2.35 o
  11   6   2       72.70       83.06      5.35 o
  12   6   2      636.26      704.28     20.65 o
  13   6   2        5.12        3.14      8.43 o
 -12   7   2      251.23      282.93     11.04 o
 -11   7   2       90.30       88.89      5.40 o
 -10   7   2      225.49      241.14      8.56 o
  -9   7   2      122.58      114.99      4.43 o
  -8   7   2       58.39       59.78      3.06 o
  -7   7   2     3069.73     3004.80     32.53 o
  -6   7   2      284.84      290.39      5.28 o
  -5   7   2     2686.25     2755.57     29.34 o
  -4   7   2       46.03       42.98      1.95 o
  -3   7   2      212.72      205.17      3.60 o
  -2   7   2     2294.00     2345.48     25.76 o
  -1   7   2      162.18      142.57      3.07 o
   0   7   2     2393.06     2529.04     39.09 o
   1   7   2      190.76      250.28      4.10 o
   2   7   2      737.26      787.64      9.59 o
   3   7   2      175.43      223.69      3.71 o
   4   7   2      100.87      102.37      2.83 o
   5   7   2        4.95        2.01      0.65 o
   6   7   2      149.89      148.81      3.62 o
   7   7   2      523.82      529.82      8.49 o
   8   7   2      260.61      280.98      5.94 o
   9   7   2      180.36      204.84      5.25 o
  10   7   2      168.12      181.33      5.80 o
  11   7   2       19.49       12.96      4.19 o
  12   7   2       66.54       70.58      7.17 o
  13   7   2        7.79        6.66      5.24 o
 -11   8   2       20.10       18.92      4.17 o
 -10   8   2       77.21       80.14      5.63 o
  -9   8   2        3.50        5.64      2.49 o
  -8   8   2        2.40        4.75      1.93 o
  -7   8   2      309.60      301.49      5.77 o
  -6   8   2     2369.80     2334.82     25.79 o
  -5   8   2      596.59      583.00      8.24 o
  -4   8   2       85.97       92.94      3.22 o
  -3   8   2       39.16       52.47      2.07 o
  -2   8   2      258.87      186.95      3.29 o
  -1   8   2      534.39      553.39      7.42 o
   0   8   2      696.86      699.54      9.41 o
   1   8   2      505.59      445.74      6.53 o
   2   8   2      256.50      320.55      5.42 o
   3   8   2      636.43      708.28     13.90 o
   4   8   2       12.65       20.51      1.27 o
   5   8   2       10.67        5.40      1.06 o
   6   8   2      143.29      142.39      3.79 o
   7   8   2       14.39       17.86      1.93 o
   8   8   2      262.62      262.63      5.78 o
   9   8   2       85.62       88.20      3.84 o
  10   8   2      120.59      108.26      6.07 o
  11   8   2       34.01       30.34      5.18 o
  12   8   2      237.44      227.39     10.90 o
  13   8   2        4.97       -1.37      3.17 o
 -11   9   2      235.71      231.79      9.90 o
 -10   9   2       33.34       26.83      6.30 o
  -9   9   2       22.63       18.35      3.12 o
  -8   9   2       13.23       13.94      2.29 o
  -7   9   2     1058.74     1072.72     15.20 o
  -6   9   2      187.69      199.10      4.69 o
  -5   9   2      485.89      489.33      7.45 o
  -4   9   2      409.22      383.33      6.44 o
  -3   9   2        3.88        3.98      1.30 o
  -2   9   2      246.74      274.88      4.66 o
  -1   9   2     1235.20     1226.06     14.03 o
   0   9   2      462.17      379.31      5.75 o
   1   9   2      325.43      335.57      5.36 o
   2   9   2       15.62       11.50      1.15 o
   3   9   2     1797.51     1815.78     22.24 o
   4   9   2        0.12        0.42      0.96 o
   5   9   2      500.40      488.87      7.67 o
   6   9   2      295.28      284.55      5.64 o
   7   9   2        7.58        6.18      1.49 o
   8   9   2      464.22      503.90      8.76 o
   9   9   2      953.46     1011.51     19.42 o
  10   9   2     1256.31     1266.54     31.28 o
  11   9   2       81.05       85.19      8.48 o
  12   9   2       38.82       11.44     11.58 o
 -11  10   2      197.43      213.77     12.46 o
 -10  10   2        9.33        6.90      3.67 o
  -9  10   2      304.34      293.94     10.40 o
  -8  10   2        8.70       13.43      2.75 o
  -7  10   2       60.55       65.32      3.41 o
  -6  10   2        3.82        2.32      1.53 o
  -5  10   2      215.04      209.31      4.73 o
  -4  10   2      392.57      345.97      6.52 o
  -3  10   2      181.43      177.57      4.03 o
  -2  10   2     1312.82     1283.28     16.61 o
  -1  10   2      996.04      946.23     12.53 o
   0  10   2      386.67      378.25      6.74 o
   1  10   2       12.07       35.17      2.48 o
   2  10   2      217.61      229.08      5.99 o
   3  10   2      146.26      117.25      3.40 o
   4  10   2       92.87       89.58      3.33 o
   5  10   2      693.20      688.14     12.73 o
   6  10   2     1967.13     1869.12     43.04 o
   7  10   2      812.35      820.91     12.93 o
   8  10   2     1235.25     1271.31     30.38 o
   9  10   2        0.13        0.41      2.18 o
  10  10   2       60.34       36.16     22.99 o
  11  10   2       46.41       49.78      9.64 o
  12  10   2       86.50      103.55     15.20 o
 -10  11   2      149.15      140.58     21.20 o
  -9  11   2       88.38       92.18      6.82 o
  -8  11   2       10.44        9.34      5.73 o
  -7  11   2      398.26      394.14     10.31 o
  -6  11   2        0.22        0.36      1.56 o
  -5  11   2       20.91       18.31      2.17 o
  -4  11   2        1.76        0.17      1.36 o
  -3  11   2     1235.33     1195.76     17.11 o
  -2  11   2     4130.90     3819.58     47.19 o
  -1  11   2      124.80      118.16      3.91 o
   0  11   2       98.14       89.33      3.46 o
   1  11   2     3364.39     3327.42     44.56 o
   2  11   2      215.91      192.76      4.81 o
   3  11   2      116.02      119.94      3.79 o
   4  11   2      699.50      672.55     11.36 o
   5  11   2      103.19       90.12      3.96 o
   6  11   2      298.40      307.71     12.67 o
   8  11   2       60.83       69.37      5.86 o
   9  11   2      211.36      206.37     11.07 o
  10  11   2      325.57      297.50     21.42 o
  11  11   2        0.18       -0.12      4.41 o
  12  11   2        0.03        4.13      5.06 o
  -9  12   2       13.75       13.86      4.34 o
  -8  12   2        7.16       12.87      5.19 o
  -7  12   2        3.52        5.67      3.52 o
  -6  12   2       15.30       15.73      3.27 o
  -5  12   2       53.59       54.14      4.16 o
  -4  12   2      489.92      434.98      8.31 o
  -3  12   2     1674.18     1541.97     23.12 o
  -2  12   2      483.41      440.49      7.68 o
  -1  12   2      105.48      104.48      3.89 o
   0  12   2       54.88       33.44      2.45 o
   1  12   2     6865.19     6650.57     86.04 o
   2  12   2      265.22      205.81      8.49 o
   3  12   2     1482.16     1438.57     24.11 o
   4  12   2     3185.21     2988.62     81.55 o
   5  12   2      843.98      738.81     24.83 o
   6  12   2      766.11      753.55     22.33 o
   7  12   2      155.10      159.95      7.11 o
   8  12   2      568.61      601.25     13.08 o
   9  12   2        2.14        2.26      3.28 o
  10  12   2       87.77      105.03     13.11 o
  11  12   2      384.02      420.53     17.60 o
  -9  13   2       35.44       39.30      7.97 o
  -8  13   2       40.04       18.04     20.23 o
  -7  13   2       32.77       24.29     10.16 o
  -6  13   2      465.47      467.30     14.58 o
  -5  13   2        1.26       -0.56      2.03 o
  -4  13   2       57.57       68.50      5.19 o
  -3  13   2      139.33      145.62      6.45 o
  -2  13   2      603.19      647.45     14.75 o
  -1  13   2       28.32       32.74      3.25 o
   0  13   2        0.06       -0.20      1.54 o
   1  13   2      126.01      104.42      4.62 o
   2  13   2      460.25      434.11      9.96 o
   3  13   2       70.27       51.02      3.45 o
   4  13   2      222.79      214.20      7.38 o
   5  13   2      162.21      153.30      6.35 o
   6  13   2       64.87       65.19      4.97 o
   7  13   2      244.49      241.36      7.60 o
   8  13   2      102.63      106.18      8.27 o
   9  13   2        0.02       -2.82      3.82 o
  10  13   2       29.98       22.33      5.52 o
  11  13   2      212.16      250.30     15.70 o
  -8  14   2      158.87      164.41     13.33 o
  -7  14   2       12.67        6.30      4.80 o
  -6  14   2       38.46       37.68      6.16 o
  -5  14   2        2.61        2.12      2.87 o
  -4  14   2        4.74        2.90      2.61 o
  -3  14   2      105.96      103.82      5.55 o
  -2  14   2        0.27        0.11      2.04 o
  -1  14   2      666.49      605.57     14.07 o
   0  14   2      538.69      542.78     11.81 o
   1  14   2     2363.67     2331.04     36.19 o
   2  14   2       22.91       32.48      3.27 o
   3  14   2       71.36       61.02      4.69 o
   4  14   2      578.99      591.44     15.20 o
   5  14   2       47.16       42.02      4.22 o
   6  14   2      272.10      279.94      9.19 o
   7  14   2      171.84      185.92      9.84 o
   8  14   2       90.86       98.52      7.53 o
   9  14   2      137.80      124.57     10.34 o
  10  14   2       33.29       31.02      6.04 o
  -7  15   2       71.13       75.22      8.85 o
  -6  15   2       29.01       32.17      6.36 o
  -5  15   2       97.61      111.76      9.66 o
  -4  15   2        1.10       -2.69      2.88 o
  -3  15   2       86.83       88.64      5.90 o
  -2  15   2        3.70        5.62      2.68 o
  -1  15   2      295.81      274.92      8.18 o
   0  15   2      139.99      146.37      6.01 o
   1  15   2       63.61       66.20      4.47 o
   2  15   2      140.92      116.16      6.42 o
   3  15   2       75.17       76.67      5.45 o
   4  15   2      198.21      179.92      8.75 o
   5  15   2      210.50      211.59      8.08 o
   6  15   2       36.97       32.05      5.94 o
   7  15   2        1.98        3.74      3.52 o
   8  15   2       17.45       18.69      4.46 o
   9  15   2        2.06        0.05      4.17 o
  -6  16   2      332.52      391.70     17.14 o
  -5  16   2       17.88       20.73      5.86 o
  -4  16   2        0.16       -0.21      4.06 o
  -3  16   2      130.21      116.96      9.86 o
  -2  16   2       23.01       23.37      4.42 o
  -1  16   2       77.13       80.80      5.73 o
   0  16   2        3.04        1.56      2.21 o
   1  16   2      205.69      217.78      7.48 o
   2  16   2      205.17      202.30      7.87 o
   3  16   2      513.73      505.04     14.39 o
   4  16   2      155.05      157.60     10.33 o
   5  16   2       36.39       35.56      5.11 o
   6  16   2       82.27      101.02      9.31 o
   7  16   2      228.82      225.16     10.09 o
   8  16   2        0.02       -1.99      4.07 o
  -4  17   2        0.20       -3.80      4.22 o
  -3  17   2       52.56       77.04      8.38 o
  -2  17   2       42.61       46.07      6.90 o
  -1  17   2      143.22      152.69     10.77 o
   0  17   2        8.03        7.93      4.59 o
   1  17   2        7.44        8.28      3.58 o
   2  17   2      127.78      154.75     12.33 o
   3  17   2       17.93       19.62      5.35 o
   4  17   2     1077.53     1104.85     32.85 o
   5  17   2      685.99      704.70     24.16 o
   6  17   2       16.68        5.72      5.26 o
   7  17   2        4.47        4.45      4.31 o
  -2  18   2      605.65      660.02     23.39 o
  -1  18   2       29.97       18.58      5.86 o
   0  18   2       54.95       64.43      8.16 o
   1  18   2       70.57       84.60      9.22 o
   2  18   2        6.67        3.75      8.55 o
   3  18   2      235.56      234.16     13.20 o
   4  18   2      102.41      102.33     12.33 o
   5  18   2        2.89        2.99      5.34 o
  -4 -17   3        5.63        0.95      7.40 o
  -3 -17   3      107.62      110.86      7.09 o
  -2 -17   3      141.79      140.32      9.43 o
  -1 -17   3      567.16      685.39     16.92 o
   0 -17   3        7.03        7.68      3.64 o
   1 -17   3        4.38       10.37      3.92 o
  -6 -16   3        1.60       -2.12      3.43 o
  -5 -16   3     1155.78     1307.78     26.80 o
  -4 -16   3        6.97        1.60      3.45 o
  -3 -16   3      576.92      643.09     23.16 o
  -2 -16   3       46.14       53.07      5.35 o
  -1 -16   3      224.38      269.47      9.64 o
   0 -16   3       15.96       12.44      3.30 o
   1 -16   3      287.58      329.58      9.34 o
   2 -16   3        0.98       -4.48      3.73 o
   3 -16   3      488.75      532.83     14.36 o
   4 -16   3       44.43       48.90      5.36 o
  -7 -15   3       84.68       85.59      6.47 o
  -6 -15   3      156.61      159.62     12.00 o
  -5 -15   3        4.35        3.34      4.62 o
  -4 -15   3       28.18       24.03      4.11 o
  -3 -15   3      124.21      127.16      7.28 o
  -2 -15   3      753.53      830.02     18.83 o
  -1 -15   3     1136.53     1197.29     21.56 o
   0 -15   3       24.15       15.45      3.31 o
   1 -15   3      414.91      424.37     12.56 o
   2 -15   3      133.01      173.91     12.86 o
   3 -15   3      115.61      129.37      7.20 o
   4 -15   3      241.50      261.94      9.59 o
   5 -15   3      602.22      678.48     16.90 o
  -8 -14   3        1.71       -1.88      3.11 o
  -7 -14   3       42.35       32.89      4.41 o
  -6 -14   3        0.09       -0.89      2.85 o
  -5 -14   3       42.87       36.59      4.43 o
  -4 -14   3      102.12       94.37      6.14 o
  -3 -14   3       19.65       22.21      3.24 o
  -2 -14   3     1642.65     1662.79     25.62 o
  -1 -14   3      129.85      133.75      5.81 o
   0 -14   3       13.45       21.27      3.20 o
   1 -14   3       13.21       11.48      3.19 o
   2 -14   3      203.87      199.37      8.19 o
   3 -14   3      324.91      324.84     10.37 o
   4 -14   3       16.03       21.51      7.04 o
   5 -14   3      241.81      288.50      9.98 o
   6 -14   3       19.17       15.53      3.99 o
  -9 -13   3       30.22       37.89      4.86 o
  -8 -13   3        4.03        1.62      3.32 o
  -7 -13   3      311.40      278.71      9.63 o
  -6 -13   3       12.37       13.65      3.39 o
  -5 -13   3       39.55       42.71      4.41 o
  -4 -13   3       20.51       21.32      3.43 o
  -3 -13   3       39.09       40.55      3.77 o
  -2 -13   3      947.82      977.17     16.60 o
  -1 -13   3       26.49       30.63      3.32 o
   0 -13   3      314.26      333.53      9.03 o
   1 -13   3      403.84      412.65     10.36 o
   2 -13   3      159.74      180.25      6.70 o
   3 -13   3       85.27       66.53      5.30 o
   4 -13   3       67.87       71.46      5.51 o
   5 -13   3      275.81      259.43      9.15 o
   6 -13   3        0.42        2.82      3.70 o
   7 -13   3      111.40      116.61      7.22 o
 -10 -12   3       87.81       81.88      5.90 o
  -9 -12   3       22.51       28.83      4.67 o
  -8 -12   3       35.18       41.73      4.77 o
  -7 -12   3      341.08      327.97     10.29 o
  -6 -12   3     1047.68      993.46     20.89 o
  -5 -12   3      384.25      362.96     10.44 o
  -4 -12   3      224.88      212.66      6.84 o
  -3 -12   3        3.09        2.74      1.87 o
  -2 -12   3      173.74      181.39      6.29 o
  -1 -12   3       48.90       41.21      3.65 o
   0 -12   3       69.64       47.89      3.88 o
   1 -12   3      104.59      119.22      5.44 o
   2 -12   3      436.32      427.37     10.39 o
   3 -12   3        2.67        3.41      2.43 o
   4 -12   3      290.15      291.66      9.33 o
   5 -12   3      398.65      363.58     14.65 o
   6 -12   3        0.03        3.70      3.04 o
   7 -12   3        2.58        3.77      3.30 o
   8 -12   3        2.62        5.94      3.50 o
 -11 -11   3      210.11      211.68      9.13 o
 -10 -11   3        3.74       -0.28      2.95 o
  -9 -11   3      449.45      469.24     13.03 o
  -8 -11   3      114.30      101.74      6.46 o
  -7 -11   3        6.79        6.37      2.96 o
  -6 -11   3      103.14      107.40      5.89 o
  -5 -11   3      426.46      417.31     12.93 o
  -4 -11   3       26.95       26.29      4.30 o
  -3 -11   3      120.93      115.76      4.38 o
  -2 -11   3      784.77      680.17     12.38 o
  -1 -11   3      399.80      333.86      7.74 o
   0 -11   3      341.31      246.91      6.54 o
   1 -11   3     1908.91     1812.13     29.41 o
   2 -11   3      214.53      239.88      9.19 o
   3 -11   3       38.43       42.49      3.67 o
   4 -11   3       96.73      108.97      5.50 o
   5 -11   3       21.51       28.09      3.42 o
   6 -11   3       84.33       85.53      5.47 o
   7 -11   3       17.03       15.60      3.73 o
   8 -11   3        8.44        9.10      3.42 o
   9 -11   3       21.11       14.11      3.76 o
 -11 -10   3      130.98      129.12      7.69 o
 -10 -10   3       11.92       17.46      3.62 o
  -9 -10   3     1976.04     2041.58     37.42 o
  -8 -10   3      128.60      124.94      8.34 o
  -7 -10   3       40.39       44.71      5.86 o
  -6 -10   3      399.62      403.91     10.90 o
  -5 -10   3      116.98      123.17      7.73 o
  -4 -10   3      798.04      722.16     12.77 o
  -3 -10   3       16.86        9.74      1.80 o
  -2 -10   3       24.12       29.44      2.19 o
  -1 -10   3        0.52        0.53      1.26 o
   0 -10   3      336.79      349.64      6.52 o
   1 -10   3     2421.34     2365.96     27.89 o
   2 -10   3       99.45       89.78      3.62 o
   3 -10   3     2376.27     2264.39     32.98 o
   4 -10   3       83.48       81.17      4.44 o
   5 -10   3      971.05     1010.19     17.49 o
   6 -10   3      656.14      668.20     13.23 o
   7 -10   3      634.39      623.40     13.90 o
   8 -10   3       10.20       11.13      3.23 o
   9 -10   3      523.47      538.42     13.22 o
  10 -10   3      144.20      135.61      6.97 o
 -12  -9   3        6.85        3.16      7.11 o
 -11  -9   3       57.28       50.01      5.26 o
 -10  -9   3       59.40       58.45      4.98 o
  -9  -9   3      175.93      197.42      8.69 o
  -8  -9   3      710.62      703.07     16.08 o
  -7  -9   3        6.65        4.60      2.60 o
  -6  -9   3     3887.45     3918.25     64.38 o
  -5  -9   3      433.81      454.95      8.74 o
  -4  -9   3        2.00        5.82      1.39 o
  -3  -9   3        4.37        6.25      1.38 o
  -2  -9   3      267.27      298.01      4.78 o
  -1  -9   3      109.53       83.77      2.61 o
   0  -9   3      119.04      120.59      2.99 o
   1  -9   3     1653.97     1635.94     18.04 o
   2  -9   3       51.63       64.92      2.86 o
   3  -9   3      680.06      682.89     10.18 o
   4  -9   3     1268.22     1201.42     17.80 o
   5  -9   3     2157.15     2083.36     30.93 o
   6  -9   3     1167.06     1158.44     19.39 o
   7  -9   3      193.94      191.29      6.38 o
   8  -9   3      154.95      156.82      6.87 o
   9  -9   3       29.28       29.46      3.97 o
  10  -9   3      300.03      293.41      9.42 o
 -12  -8   3       29.49       34.27      4.72 o
 -11  -8   3       31.47       38.69      4.79 o
 -10  -8   3      328.65      347.96      9.86 o
  -9  -8   3      443.56      463.21     11.26 o
  -8  -8   3       75.99       82.97      5.45 o
  -7  -8   3      135.56      131.15      6.27 o
  -6  -8   3        1.07        2.77      1.63 o
  -5  -8   3       44.31       46.32      2.60 o
  -4  -8   3     1322.45     1301.12     14.68 o
  -3  -8   3      532.48      504.73      7.03 o
  -2  -8   3     1193.33     1224.02     14.61 o
  -1  -8   3     4944.98     5117.12     52.86 o
   0  -8   3      160.63      137.64      3.83 o
   1  -8   3      161.54      132.99      3.08 o
   2  -8   3      227.34      218.80      4.42 o
   3  -8   3       38.31       38.78      2.21 o
   4  -8   3     1923.85     1923.88     23.19 o
   5  -8   3        3.64        2.18      1.53 o
   6  -8   3      852.92      853.25     15.12 o
   7  -8   3      156.53      148.01      8.76 o
   8  -8   3      286.74      277.94      7.72 o
   9  -8   3      273.67      253.67     11.39 o
  10  -8   3      162.00      165.85      7.27 o
  11  -8   3      380.44      415.09     11.52 o
 -12  -7   3      185.65      192.45     10.24 o
 -11  -7   3      458.66      468.74     12.89 o
 -10  -7   3        7.66        6.65      3.10 o
  -9  -7   3      597.34      637.78     13.63 o
  -8  -7   3        2.25        2.25      2.47 o
  -7  -7   3        0.88        0.65      1.75 o
  -6  -7   3      502.74      505.44      8.23 o
  -5  -7   3      117.98      115.04      3.45 o
  -4  -7   3      419.72      428.51      6.18 o
  -3  -7   3        3.62        7.77      1.13 o
  -2  -7   3       77.93       58.66      2.19 o
  -1  -7   3      250.17      177.64      3.60 o
   0  -7   3      722.68      780.71      9.95 o
   1  -7   3     3659.36     3798.43     37.69 o
   2  -7   3      919.48      827.08      9.96 o
   3  -7   3        5.32        6.37      1.11 o
   4  -7   3     1539.90     1410.88     15.58 o
   5  -7   3      134.76      127.92      4.23 o
   6  -7   3      219.13      213.47      5.59 o
   7  -7   3      331.39      317.34      9.41 o
   8  -7   3       26.13       24.37      2.94 o
   9  -7   3       10.73       14.72      3.27 o
  10  -7   3        4.54        3.28      2.91 o
  11  -7   3       73.07       58.23      4.97 o
 -13  -6   3       28.71       31.46      4.36 o
 -12  -6   3       17.97       23.07      4.14 o
 -11  -6   3      203.85      216.72      8.36 o
 -10  -6   3      107.93      113.43      6.30 o
  -9  -6   3        3.25        3.24      2.83 o
  -8  -6   3      886.84      933.64     19.05 o
  -7  -6   3        1.71        3.08      1.43 o
  -6  -6   3       78.34      107.67      3.27 o
  -5  -6   3      197.44      220.19      4.31 o
  -4  -6   3       38.25       44.21      1.96 o
  -3  -6   3     8049.14     8592.69    106.82 o
  -2  -6   3      167.89      153.07      3.67 o
  -1  -6   3     3707.38     3585.33     40.08 o
   0  -6   3      290.83      361.63      5.39 o
   1  -6   3      655.47      576.63      7.67 o
   2  -6   3        0.44        0.23      0.68 o
   3  -6   3       56.60       64.24      2.18 o
   4  -6   3     1880.34     1757.03     18.55 o
   5  -6   3        5.31        2.61      0.97 o
   6  -6   3       96.00      103.81      3.21 o
   7  -6   3      167.62      157.50      4.62 o
   8  -6   3        0.94        3.36      1.72 o
   9  -6   3      588.97      590.58     12.13 o
  10  -6   3      172.25      164.59      6.25 o
  11  -6   3      459.80      453.13     11.76 o
  12  -6   3       94.96      114.93      9.99 o
 -13  -5   3       23.28       25.61      4.18 o
 -12  -5   3      155.50      170.20      7.92 o
 -11  -5   3       58.58       69.54      6.78 o
 -10  -5   3       24.72       21.21      3.59 o
  -9  -5   3      313.29      337.81     11.12 o
  -8  -5   3        9.03       15.64      2.39 o
  -7  -5   3       28.89       33.37      2.36 o
  -6  -5   3       80.52       84.40      2.76 o
  -5  -5   3     2778.88     3042.25     30.58 o
  -4  -5   3       35.71       37.59      1.73 o
  -3  -5   3     1761.26     1917.53     21.04 o
  -2  -5   3     1100.58     1192.78     17.25 o
  -1  -5   3    12917.47    13976.74    160.13 o
   0  -5   3      498.58      608.83      7.72 o
   1  -5   3      418.84      461.27      6.26 o
   2  -5   3       20.60       10.45      1.23 o
   3  -5   3       25.82       50.35      1.78 o
   4  -5   3      357.76      396.71      5.31 o
   5  -5   3     1419.73     1475.89     16.03 o
   6  -5   3       85.01       82.18      2.80 o
   7  -5   3      248.06      240.76      5.11 o
   8  -5   3      395.10      407.46     10.76 o
   9  -5   3      119.12      111.69      4.79 o
  10  -5   3       41.94       48.10      3.34 o
  11  -5   3        9.02        6.05      2.87 o
  12  -5   3        2.74        5.61      3.13 o
 -13  -4   3        3.28        4.72      3.19 o
 -12  -4   3      100.13      113.38      6.94 o
 -11  -4   3       24.64       24.04      3.82 o
 -10  -4   3       10.15        6.85      2.78 o
  -9  -4   3       94.32      103.31      5.65 o
  -8  -4   3      343.14      353.99      9.03 o
  -7  -4   3       38.10       44.55      2.24 o
  -6  -4   3      226.48      270.87      4.65 o
  -5  -4   3       10.52        6.49      1.08 o
  -4  -4   3      729.80      758.94      8.93 o
  -3  -4   3      716.79      674.99      8.81 o
  -2  -4   3     2275.43     2409.10     26.97 o
  -1  -4   3      172.13      165.04      3.11 o
   0  -4   3      815.46      903.35     11.03 o
   1  -4   3      152.43      157.76      3.70 o
   2  -4   3    15059.08    15641.59    148.93 o
   3  -4   3     1615.22     1645.40     17.86 o
   4  -4   3      357.90      348.29      4.93 o
   5  -4   3     1532.90     1507.85     16.11 o
   6  -4   3      518.52      531.81      7.22 o
   7  -4   3     1787.99     1821.17     21.49 o
   8  -4   3       80.90       78.75      3.41 o
   9  -4   3      624.38      642.02     11.74 o
  10  -4   3       85.20       94.38      4.30 o
  11  -4   3       25.59       26.84      3.30 o
  12  -4   3      331.09      337.84     15.02 o
 -13  -3   3       10.63       14.91      3.58 o
 -12  -3   3       36.92       25.85      4.08 o
 -11  -3   3       10.70        8.31      3.10 o
 -10  -3   3       65.53       75.29      5.15 o
  -9  -3   3      289.21      305.13      8.96 o
  -8  -3   3     1398.82     1495.52     18.19 o
  -7  -3   3      309.56      334.59      4.88 o
  -6  -3   3      274.66      279.97      4.28 o
  -5  -3   3     6077.03     6261.63     55.15 o
  -4  -3   3     1055.27     1156.00     12.06 o
  -3  -3   3      349.98      371.49      4.91 o
  -2  -3   3     5939.50     6501.38     60.00 o
  -1  -3   3      193.23      192.40      3.27 o
   0  -3   3     3715.77     3512.14     40.70 o
   1  -3   3      481.19      431.92      5.61 o
   2  -3   3      526.13      685.76      8.67 o
   3  -3   3     3185.43     3221.80     35.03 o
   4  -3   3       20.51       30.53      1.41 o
   5  -3   3     4991.06     5113.38     49.19 o
   6  -3   3       16.11       14.67      1.36 o
   7  -3   3       10.12       12.10      1.50 o
   8  -3   3        6.54        7.35      1.35 o
   9  -3   3       42.67       49.02      2.81 o
  10  -3   3       11.36        7.93      2.98 o
  11  -3   3       61.93       53.23      4.10 o
  12  -3   3       86.65      103.18      6.05 o
  13  -3   3        1.64       12.08      4.21 o
 -13  -2   3      207.86      195.07      8.00 o
 -12  -2   3      107.48      111.30      6.28 o
 -11  -2   3       60.79       64.75      9.90 o
 -10  -2   3        7.03        7.73      2.59 o
  -9  -2   3      531.17      541.47     13.12 o
  -8  -2   3      313.33      320.67      6.75 o
  -7  -2   3      268.66      330.29      4.77 o
  -6  -2   3       28.50       30.18      1.52 o
  -5  -2   3       95.16       93.49      3.29 o
  -4  -2   3        3.31        3.54      0.65 o
  -3  -2   3      444.61      421.03      4.66 o
  -2  -2   3     1778.74     1746.90     16.26 o
  -1  -2   3     2640.71     2781.90     43.99 o
   0  -2   3     6658.51     6552.03     74.82 o
   1  -2   3       82.68       90.19      1.80 o
   2  -2   3      125.60      109.17      2.38 o
   3  -2   3       43.18       43.65      1.58 o
   4  -2   3       20.84       16.62      1.12 o
   5  -2   3     3088.02     3003.58     31.99 o
   6  -2   3      845.61      829.41     10.02 o
   7  -2   3      238.17      261.04      4.44 o
   8  -2   3       10.08        8.94      1.41 o
   9  -2   3       76.69       72.06      3.16 o
  10  -2   3       14.09       15.45      2.38 o
  11  -2   3      196.77      186.29      6.45 o
  12  -2   3       10.62       18.26      3.21 o
  13  -2   3      145.94      148.51     11.96 o
 -13  -1   3      191.61      192.30      8.60 o
 -12  -1   3      477.44      477.60     12.03 o
 -11  -1   3      186.36      189.47      6.88 o
 -10  -1   3       34.20       31.64      3.17 o
  -9  -1   3     3348.11     3504.74     41.65 o
  -8  -1   3       30.95       39.34      2.35 o
  -7  -1   3        8.56        7.36      1.15 o
  -6  -1   3      522.31      514.27      6.12 o
  -5  -1   3     1906.52     1879.15     17.03 o
  -4  -1   3     1148.80     1290.63     12.01 o
  -3  -1   3      786.78      795.15      8.30 o
  -2  -1   3     3143.46     3321.95     29.93 o
  -1  -1   3      502.81      503.99      7.41 o
   0  -1   3     4276.27     4534.80     51.92 o
   1  -1   3     1658.95     1601.30     21.93 o
   2  -1   3      320.78      280.23      4.78 o
   3  -1   3     3259.65     3197.38     44.61 o
   4  -1   3      989.04      999.83     11.78 o
   5  -1   3     2254.35     2134.03     21.26 o
   6  -1   3        1.68       14.17      7.00 o
   7  -1   3      491.73      453.76      6.19 o
   8  -1   3      258.16      245.84      4.59 o
   9  -1   3      220.65      210.06      4.47 o
  10  -1   3       97.84       87.12      4.41 o
  11  -1   3        2.65       -0.31      2.05 o
  12  -1   3      676.95      683.04     16.34 o
  13  -1   3        2.60        8.23      3.55 o
 -13   0   3      501.79      504.40     12.72 o
 -12   0   3      104.09      120.62      9.13 o
 -11   0   3        1.71        2.06      2.35 o
 -10   0   3        9.90       12.43      2.49 o
  -9   0   3    18004.17    18606.13    200.82 o
  -8   0   3      766.12      766.28     11.21 o
  -7   0   3      310.07      296.72      4.58 o
  -6   0   3     1294.56     1373.81     14.08 o
  -5   0   3     2007.65     2077.86     18.53 o
  -4   0   3      699.00      765.41      7.84 o
  -3   0   3      324.66      359.43      4.72 o
  -2   0   3    37442.64    38394.87    373.30 o
  -1   0   3      178.10      174.06      2.50 o
   0   0   3      958.58      962.91     15.22 o
   1   0   3      822.88      856.71     12.23 o
   2   0   3      546.88      573.19      8.30 o
   3   0   3      133.25      126.01      2.37 o
   4   0   3       88.01       76.28      1.84 o
   5   0   3    10765.39    11208.00     96.87 o
   6   0   3      590.84      584.56      7.21 o
   7   0   3      160.66      157.17      3.76 o
   8   0   3      146.90      163.16      3.65 o
   9   0   3      597.25      627.92      8.63 o
  10   0   3      131.29      129.45      4.59 o
  11   0   3        5.92        2.85      2.61 o
  12   0   3        0.61        7.39      2.98 o
  13   0   3       75.12       65.13     10.12 o
 -13   1   3      168.44      153.15      6.70 o
 -12   1   3      214.25      197.28      7.24 o
 -11   1   3      460.88      444.63     12.89 o
 -10   1   3       11.28       16.23      2.36 o
  -9   1   3     2471.37     2521.32     30.57 o
  -8   1   3      283.96      283.67      7.32 o
  -7   1   3      143.03      163.27      3.25 o
  -6   1   3      686.74      817.93      9.14 o
  -5   1   3      382.08      448.26      5.48 o
  -4   1   3        7.51       24.68      1.11 o
  -3   1   3       22.14       17.51      0.85 o
  -2   1   3     8320.27     8538.29     88.45 o
  -1   1   3      527.02      606.69      7.43 o
   0   1   3     5077.69     4873.38     58.67 o
   1   1   3     1153.09     1116.25     15.56 o
   2   1   3      929.92      960.01     15.16 o
   3   1   3     9003.23     9645.84     96.17 o
   4   1   3      135.59      103.24      2.34 o
   5   1   3     1951.06     2002.76     19.27 o
   6   1   3     1037.87     1073.22     10.88 o
   7   1   3        0.06       -1.11      0.76 o
   8   1   3     1008.61     1027.52     11.93 o
   9   1   3       74.91       85.59      3.16 o
  10   1   3      173.53      178.87      4.67 o
  11   1   3      128.41      122.53      6.22 o
  12   1   3       80.92       83.75      7.19 o
  13   1   3        0.81       -2.27      3.49 o
 -13   2   3      173.53      196.02      7.20 o
 -12   2   3       23.67       17.80      3.66 o
 -11   2   3      625.27      659.08     13.14 o
 -10   2   3        0.01       -0.68      1.62 o
  -9   2   3      243.51      227.91      5.52 o
  -8   2   3     1652.24     1774.56     22.10 o
  -7   2   3      115.14      116.45      2.80 o
  -6   2   3      582.77      577.13      6.97 o
  -5   2   3     3032.89     3384.40     32.78 o
  -4   2   3     2666.57     2918.54     29.46 o
  -3   2   3      317.94      288.20      5.15 o
  -2   2   3    37706.56    37988.50    443.26 o
  -1   2   3    16982.23    16816.70    267.08 o
   0   2   3      372.78      352.51      5.90 o
   1   2   3     2982.68     2961.68     36.10 o
   2   2   3     1193.72     1319.40     17.96 o
   3   2   3      229.87      229.27      3.56 o
   4   2   3     4599.06     5034.34     51.44 o
   5   2   3       90.37       81.84      1.88 o
   6   2   3      163.82      173.55      2.74 o
   7   2   3        2.93        4.29      0.91 o
   8   2   3      195.84      167.81      3.58 o
   9   2   3       96.28       99.22      3.57 o
  10   2   3      141.02      145.19      4.43 o
  11   2   3       46.02       41.64      4.10 o
  12   2   3        5.25        8.09      2.90 o
  13   2   3        2.89        6.25      4.04 o
 -13   3   3        3.68        9.55      4.08 o
 -12   3   3        0.20       -4.89      2.61 o
 -11   3   3        6.82        0.31      2.01 o
 -10   3   3        1.86        2.55      1.69 o
  -9   3   3      148.74      148.43      4.82 o
  -8   3   3        0.23       -2.46      1.23 o
  -7   3   3      146.67      146.21      3.68 o
  -6   3   3      875.05      903.70     10.44 o
  -5   3   3      333.13      311.96      4.64 o
  -4   3   3      332.28      320.67      6.04 o
  -3   3   3       63.73       47.19      1.58 o
  -2   3   3     3410.22     3542.35     45.54 o
  -1   3   3     8604.45     9061.12    142.56 o
   0   3   3       79.75      106.39      3.50 o
   1   3   3     4845.15     5193.11     74.98 o
   2   3   3      124.28      138.11      3.36 o
   3   3   3        5.73        2.30      0.56 o
   4   3   3      747.25      835.70      9.01 o
   5   3   3      449.83      422.19      4.92 o
   6   3   3       32.46       45.40      1.43 o
   7   3   3       21.24       21.58      1.49 o
   8   3   3     1342.62     1330.90     16.41 o
   9   3   3      107.49      110.16      3.68 o
  10   3   3       23.22       26.92      2.40 o
  11   3   3        6.69        2.90      2.30 o
  12   3   3       18.25       22.62      4.84 o
  13   3   3       23.25       22.37      4.84 o
 -13   4   3       20.73       25.71      5.58 o
 -12   4   3       19.19       12.86      2.95 o
 -11   4   3        1.10        0.14      1.98 o
 -10   4   3      165.53      170.27      5.50 o
  -9   4   3      459.25      471.51      8.03 o
  -8   4   3      258.09      257.80      7.40 o
  -7   4   3       31.38       31.53      2.14 o
  -6   4   3      187.74      171.81      3.27 o
  -5   4   3     1014.51      991.83     10.77 o
  -4   4   3       22.86       32.04      1.74 o
  -3   4   3     9972.77     9553.52    118.09 o
  -2   4   3     2317.85     2224.80     35.58 o
  -1   4   3     2407.40     2034.29     39.94 o
   0   4   3       26.60       26.83      0.98 o
   1   4   3     1662.30     1620.67     21.43 o
   2   4   3        8.15        2.78      0.47 o
   3   4   3       23.99       25.72      1.50 o
   4   4   3     1007.43     1021.02     11.44 o
   5   4   3      535.31      608.86      7.65 o
   6   4   3     2075.43     2268.36     22.22 o
   7   4   3      225.32      259.11      4.00 o
   8   4   3        0.77        1.50      1.28 o
   9   4   3       29.68       27.19      2.24 o
  10   4   3      101.41      106.24      4.08 o
  11   4   3      124.39      125.88      5.50 o
  12   4   3       91.40       89.53      7.78 o
  13   4   3       94.56       86.34     10.95 o
 -12   5   3       71.19       62.65      6.08 o
 -11   5   3       22.61       15.18      2.48 o
 -10   5   3       63.39       70.60      4.30 o
  -9   5   3       57.75       57.17      3.02 o
  -8   5   3       50.73       57.23      2.87 o
  -7   5   3     1907.41     1844.96     21.66 o
  -6   5   3      563.64      574.47      8.17 o
  -5   5   3     1937.35     1871.27     19.83 o
  -4   5   3       72.22       83.02      3.18 o
  -3   5   3      942.57      889.30     12.08 o
  -2   5   3      206.82      192.51      3.45 o
  -1   5   3     7738.27     7743.32    101.83 o
   0   5   3      939.91      918.18     13.19 o
   1   5   3    10129.86    10048.69    121.34 o
   2   5   3     2803.90     3077.44     45.52 o
   3   5   3     2264.61     2464.08     23.07 o
   4   5   3     1115.17     1230.83     14.54 o
   5   5   3      397.20      380.18      5.11 o
   6   5   3     2649.56     2909.04     31.28 o
   7   5   3     3071.89     3181.45     33.44 o
   8   5   3     2031.70     2186.43     25.52 o
   9   5   3      369.55      384.43      6.92 o
  10   5   3      276.03      267.30      5.96 o
  11   5   3      705.86      707.64     19.81 o
  12   5   3        4.30        0.47      3.63 o
  13   5   3      125.99      114.00      8.89 o
 -12   6   3        0.90        2.54      3.56 o
 -11   6   3       46.61       39.51      4.17 o
 -10   6   3       36.19       31.12      3.13 o
  -9   6   3       46.70       40.72      2.80 o
  -8   6   3      366.73      362.90      6.97 o
  -7   6   3        0.73       -2.15      1.17 o
  -6   6   3        5.41        2.26      1.19 o
  -5   6   3     1410.33     1479.60     17.35 o
  -4   6   3      222.04      230.47      6.17 o
  -3   6   3      545.79      409.40      5.90 o
  -2   6   3      480.80      578.33      9.58 o
  -1   6   3       52.99       46.61      1.41 o
   0   6   3      229.78      295.12      4.92 o
   1   6   3      895.62      992.37     13.14 o
   2   6   3     2570.65     2898.94     33.88 o
   3   6   3      720.88      717.95      8.37 o
   4   6   3       18.20       27.28      1.36 o
   5   6   3      444.01      464.84      6.26 o
   6   6   3      907.26      876.30     12.33 o
   7   6   3      227.09      222.07      4.75 o
   8   6   3      146.19      148.50      3.95 o
   9   6   3     1615.29     1705.27     22.23 o
  10   6   3       11.13       11.29      2.41 o
  11   6   3      119.43      140.89      8.88 o
  12   6   3       39.00       29.74      5.90 o
  13   6   3       47.14       33.10      6.79 o
 -12   7   3       65.68       69.74      6.50 o
 -11   7   3       60.52       42.67      6.64 o
 -10   7   3     1022.40     1015.18     19.57 o
  -9   7   3       25.84       29.84      2.68 o
  -8   7   3     1875.43     1900.71     23.23 o
  -7   7   3       22.37       22.38      1.99 o
  -6   7   3       18.34       17.03      1.65 o
  -5   7   3     1641.62     1634.44     18.36 o
  -4   7   3      852.53      839.06     10.66 o
  -3   7   3      808.33      834.51     12.72 o
  -2   7   3      132.39      172.35      3.37 o
  -1   7   3      254.23      281.23      4.86 o
   0   7   3      143.90      162.25      3.76 o
   1   7   3      263.05      270.90      4.85 o
   2   7   3       45.94       19.59      1.58 o
   3   7   3      112.85      141.37      2.92 o
   4   7   3     1682.59     1645.20     19.54 o
   5   7   3      599.23      636.08     11.57 o
   6   7   3     1711.55     1869.77     27.14 o
   7   7   3        0.47        1.09      1.08 o
   8   7   3      170.24      169.82      4.54 o
   9   7   3      708.85      784.86     14.65 o
  10   7   3       45.78       49.19      5.43 o
  11   7   3      476.81      517.21     16.44 o
  12   7   3      166.18      149.28     12.12 o
  13   7   3        2.26        2.94      3.89 o
 -12   8   3       11.32        7.78      3.97 o
 -11   8   3        1.66       -2.68      2.62 o
 -10   8   3       23.18       18.19      4.13 o
  -9   8   3      502.19      506.23      9.78 o
  -8   8   3      106.53      102.16      5.74 o
  -7   8   3      231.59      228.22      6.84 o
  -6   8   3       16.00       11.72      1.71 o
  -5   8   3      117.13       95.93      2.97 o
  -4   8   3      351.49      353.10      6.12 o
  -3   8   3      133.45      133.80      3.19 o
  -2   8   3     1103.69     1031.17     14.09 o
  -1   8   3      539.91      650.47      8.42 o
   0   8   3     2465.60     2601.23     30.21 o
   1   8   3        5.06       10.80      1.21 o
   2   8   3      417.94      363.07      6.81 o
   3   8   3      213.20      206.75      3.45 o
   4   8   3      386.23      456.15      6.59 o
   5   8   3      412.35      381.94      5.71 o
   6   8   3       14.30       10.56      1.79 o
   7   8   3       68.78       62.54      3.26 o
   8   8   3       29.77       23.23      2.50 o
   9   8   3      531.19      553.11     12.33 o
  10   8   3       84.65       81.25      7.03 o
  11   8   3       39.56       44.10      4.76 o
  12   8   3        0.01        0.03      3.55 o
  13   8   3        4.51        4.71      4.24 o
 -11   9   3       34.69       23.11      4.21 o
 -10   9   3      325.61      335.05     15.15 o
  -9   9   3        9.52        5.31      3.37 o
  -8   9   3       26.87       30.29      2.92 o
  -7   9   3      464.54      470.19      7.94 o
  -6   9   3       61.48       59.61      2.79 o
  -5   9   3       66.98       74.50      3.07 o
  -4   9   3      156.70      155.44      4.03 o
  -3   9   3      216.93      176.21      3.62 o
  -2   9   3      747.80      767.97     10.81 o
  -1   9   3       11.78        7.75      1.08 o
   0   9   3     1231.87     1189.29     15.46 o
   1   9   3      148.15      132.64      4.28 o
   2   9   3       65.00       61.08      2.68 o
   3   9   3      133.93      111.58      4.11 o
   4   9   3      181.45      177.87      5.35 o
   5   9   3      906.09      944.06     21.79 o
   6   9   3     1194.68     1226.49     16.52 o
   7   9   3     2134.26     2193.46     29.42 o
   8   9   3      361.82      368.43      8.04 o
   9   9   3       11.46        7.71      2.27 o
  10   9   3      149.49      142.12      6.55 o
  11   9   3        5.08        8.46      4.77 o
  12   9   3        5.18        0.86      4.17 o
 -11  10   3        8.06        2.74      3.16 o
 -10  10   3       35.56       23.18      4.95 o
  -9  10   3        3.49       -2.96      4.68 o
  -8  10   3      290.43      290.74     12.61 o
  -7  10   3      401.68      387.48     11.78 o
  -6  10   3      116.95      123.29      4.98 o
  -5  10   3     1299.77     1249.99     18.01 o
  -4  10   3      819.93      811.66     12.47 o
  -3  10   3      630.42      602.10      8.97 o
  -2  10   3       76.61       90.47      3.58 o
  -1  10   3       43.46       43.64      2.66 o
   0  10   3       76.26      101.82      4.49 o
   1  10   3       18.36       23.99      2.01 o
   2  10   3      213.63      208.91      5.07 o
   3  10   3     2449.18     2262.43     31.27 o
   4  10   3     1092.74     1066.05     16.37 o
   5  10   3     2150.15     2073.55     32.19 o
   6  10   3       20.14       20.07      3.09 o
   7  10   3      153.37      134.77      5.62 o
   8  10   3      191.41      204.68      6.67 o
   9  10   3       32.27       34.31      5.33 o
  10  10   3      645.65      672.94     16.57 o
  11  10   3       60.03       50.36      7.10 o
  12  10   3       67.30       66.91     13.25 o
 -10  11   3      263.33      266.40     10.34 o
  -9  11   3       19.14       16.35      5.70 o
  -8  11   3       68.64       63.62      6.59 o
  -7  11   3      263.59      258.32      8.05 o
  -6  11   3       40.40       41.12      4.12 o
  -5  11   3     1829.33     1729.54     43.91 o
  -4  11   3        5.04        5.38      1.84 o
  -3  11   3       16.95       16.19      2.25 o
  -2  11   3     5129.45     5056.70     66.58 o
  -1  11   3      356.62      339.02      7.33 o
   0  11   3      402.85      389.67      7.88 o
   1  11   3      249.17      258.45      6.06 o
   2  11   3      259.76      244.56      7.13 o
   3  11   3      246.25      255.38      6.05 o
   4  11   3      196.10      181.99      5.08 o
   5  11   3       62.70       72.54      4.25 o
   6  11   3      644.75      648.42     12.03 o
   7  11   3      611.70      640.61     12.87 o
   8  11   3        6.69        8.73      2.64 o
   9  11   3      255.40      260.67     10.72 o
  10  11   3      243.01      261.00     10.68 o
  11  11   3       87.26       82.77      8.64 o
  12  11   3       34.95       45.49      9.16 o
  -9  12   3        1.09        0.20      3.66 o
  -8  12   3      188.97      198.62      9.38 o
  -7  12   3      519.44      505.05     13.31 o
  -6  12   3     1002.84     1012.27     18.63 o
  -5  12   3      552.58      527.14     11.73 o
  -4  12   3       62.35       62.72      5.16 o
  -3  12   3      102.35       89.56      4.52 o
  -2  12   3     4053.23     4007.57     54.19 o
  -1  12   3      538.97      478.75      9.62 o
   0  12   3     2572.49     2543.00     35.54 o
   1  12   3     6775.16     6421.34     83.66 o
   2  12   3     2031.36     1753.91     25.65 o
   3  12   3      507.49      496.77     11.64 o
   4  12   3      496.21      462.01     10.35 o
   5  12   3     1078.03     1033.23     20.09 o
   6  12   3      119.05      123.44      6.08 o
   7  12   3      307.38      312.21      9.44 o
   8  12   3      652.79      650.64     15.17 o
   9  12   3        0.05        0.19      2.62 o
  10  12   3      115.13      110.25      9.63 o
  11  12   3      327.55      340.58     15.34 o
  -9  13   3      361.90      364.61     16.23 o
  -8  13   3       42.04       34.91      6.39 o
  -7  13   3       20.40       24.08      4.66 o
  -6  13   3      190.89      189.68      6.95 o
  -5  13   3      663.84      693.95     15.70 o
  -4  13   3      183.43      175.82      6.17 o
  -3  13   3       33.89       39.32      3.40 o
  -2  13   3       49.73       45.59      3.65 o
  -1  13   3      258.52      234.85      6.71 o
   0  13   3       77.80       52.53      3.47 o
   1  13   3      560.23      549.06     10.67 o
   2  13   3      723.93      641.02     13.04 o
   3  13   3       37.71       35.38      3.08 o
   4  13   3      238.04      211.74      7.16 o
   5  13   3       48.18       46.52      4.09 o
   6  13   3        1.45        2.00      2.25 o
   7  13   3      144.23      145.28      6.17 o
   8  13   3      817.45      874.43     19.08 o
   9  13   3       60.51       67.44      6.43 o
  10  13   3      275.56      283.51     13.86 o
  11  13   3        0.49       -1.07      4.56 o
  -8  14   3       11.31       14.96      5.14 o
  -7  14   3        2.44       -1.49      4.10 o
  -6  14   3       10.29        5.52      3.10 o
  -5  14   3       22.98       16.51      3.48 o
  -4  14   3      219.87      189.07      7.29 o
  -3  14   3      144.90      149.56      5.89 o
  -2  14   3     1917.53     1947.83     31.32 o
  -1  14   3       65.06       51.96      8.37 o
   0  14   3      219.23      221.18      8.70 o
   1  14   3      576.82      567.84     11.90 o
   2  14   3       41.53       33.28      3.63 o
   3  14   3      132.53      156.09      6.37 o
   4  14   3      141.18      139.53      6.43 o
   5  14   3        8.30        6.62      2.55 o
   6  14   3      541.03      503.80     12.84 o
   7  14   3       10.58        4.93      2.74 o
   8  14   3      549.05      554.65     14.30 o
   9  14   3       44.23       47.60      7.20 o
  10  14   3      103.00      115.13     10.27 o
  -7  15   3       18.00       22.99      5.72 o
  -6  15   3       10.83        8.21      4.78 o
  -5  15   3       28.84       28.27      4.59 o
  -4  15   3       15.97       15.13      3.23 o
  -3  15   3       47.32       40.29      6.04 o
  -2  15   3        0.10        1.88      2.21 o
  -1  15   3      145.65      129.29      5.83 o
   0  15   3       43.13       35.38      3.52 o
   1  15   3      586.59      524.02     11.66 o
   2  15   3      127.27      147.84     10.73 o
   3  15   3       36.05       32.88      5.73 o
   4  15   3      160.73      182.18      7.19 o
   5  15   3       96.43       90.36      5.88 o
   6  15   3       89.46       76.64      5.67 o
   7  15   3        5.45        1.54      3.32 o
   8  15   3      413.17      447.10     14.84 o
   9  15   3       20.82       20.11      5.79 o
  -6  16   3      150.51      155.35     11.76 o
  -5  16   3       21.73       29.93      6.22 o
  -4  16   3       33.31       31.98     12.34 o
  -3  16   3        4.20        5.28      2.82 o
  -2  16   3      301.05      322.11     10.14 o
  -1  16   3      131.16      124.76      7.53 o
   0  16   3      365.09      337.64      9.32 o
   1  16   3      242.83      237.40      7.60 o
   2  16   3      180.05      180.38      9.78 o
   3  16   3      295.05      284.65      9.43 o
   4  16   3      551.98      576.91     14.38 o
   5  16   3       59.34       57.37      5.23 o
   6  16   3     1544.39     1647.91     31.38 o
   7  16   3        0.01        3.93      4.02 o
   8  16   3       67.25       63.93      9.39 o
  -5  17   3      176.48      205.94     12.47 o
  -4  17   3       77.97       66.59      8.38 o
  -3  17   3      104.89       95.17      9.47 o
  -2  17   3       34.86       36.02      5.14 o
  -1  17   3       72.33       91.75      6.33 o
   0  17   3       28.38       27.11      4.05 o
   1  17   3      590.20      598.10     16.92 o
   2  17   3      792.00      870.25     19.32 o
   3  17   3        0.83        0.09      2.76 o
   4  17   3        6.74        7.88      3.18 o
   5  17   3       22.16       31.71      5.24 o
   6  17   3       23.02       23.23      9.85 o
   7  17   3      170.51      180.82      9.25 o
  -3  18   3        5.59       18.93      6.13 o
  -2  18   3        0.24        8.64      7.35 o
  -1  18   3        9.10        0.75      5.02 o
   0  18   3      242.55      243.85     21.42 o
   1  18   3      117.50      112.22      8.27 o
   2  18   3        6.98       16.40      4.43 o
   3  18   3        8.16        5.87      5.34 o
   4  18   3      506.48      525.10     20.15 o
   5  18   3       12.00        6.61      7.42 o
   6  18   3        1.07        7.86      4.49 o
   0  19   3        0.89       -0.06      5.16 o
   1  19   3       92.32      118.46     15.15 o
   2  19   3      394.90      447.71     18.45 o
   3  19   3       28.45       38.85      7.50 o
  -1 -17   4      455.17      528.26     14.47 o
  -5 -16   4       48.70       61.87      5.80 o
  -4 -16   4      134.11      140.62     10.68 o
  -3 -16   4        6.60        4.52      3.48 o
  -2 -16   4      404.77      474.25     18.20 o
  -1 -16   4        0.30       -1.20      2.89 o
   0 -16   4      415.89      484.63     11.89 o
   1 -16   4      179.93      170.67      8.19 o
   2 -16   4        0.31       -1.31      5.41 o
   3 -16   4      248.90      230.11      9.39 o
  -7 -15   4      108.28      112.31      7.29 o
  -6 -15   4       66.22       62.17      5.82 o
  -5 -15   4      667.73      712.30     17.44 o
  -4 -15   4      653.74      703.26     21.44 o
  -3 -15   4       51.27       38.12      4.64 o
  -2 -15   4      300.03      311.45     10.34 o
  -1 -15   4       10.27       16.09      4.99 o
   0 -15   4      127.70      150.64      7.52 o
   1 -15   4      168.07      171.55      8.00 o
   2 -15   4      691.14      753.43     17.88 o
   3 -15   4       18.13       11.73      3.78 o
   4 -15   4       33.32       48.41      9.58 o
   5 -15   4       11.90       11.60      3.79 o
  -8 -14   4        1.63        2.08      3.41 o
  -7 -14   4       18.08       18.03      4.16 o
  -6 -14   4       32.32       24.07      5.01 o
  -5 -14   4      848.22      838.54     19.04 o
  -4 -14   4      208.75      212.28      8.36 o
  -3 -14   4        0.51        1.94      2.88 o
  -2 -14   4        0.53        1.89      2.23 o
  -1 -14   4      481.27      526.63     13.64 o
   0 -14   4      283.62      289.02      9.63 o
   1 -14   4        6.78        0.29      2.81 o
   2 -14   4      335.12      389.84     16.78 o
   3 -14   4        0.01        6.42      3.31 o
   4 -14   4      246.29      276.51     11.40 o
   5 -14   4      147.84      179.23     14.46 o
   6 -14   4      277.82      325.21     10.97 o
  -9 -13   4        0.19        2.04      3.40 o
  -8 -13   4       15.65       11.06      3.79 o
  -7 -13   4       17.51       11.44      3.67 o
  -6 -13   4        0.49        0.59      3.01 o
  -5 -13   4      141.89      162.40      7.51 o
  -4 -13   4       82.81       91.11      9.70 o
  -3 -13   4      185.27      203.61      6.57 o
  -2 -13   4      290.02      308.70      8.81 o
  -1 -13   4      276.99      310.80     10.56 o
   0 -13   4        7.85        1.68      2.36 o
   1 -13   4        0.68       -0.40      2.19 o
   2 -13   4       59.07       45.98      5.78 o
   3 -13   4       18.06       17.98      3.67 o
   4 -13   4      333.47      370.35     11.15 o
   5 -13   4      131.06      126.47      6.91 o
   6 -13   4      240.21      265.72      9.78 o
   7 -13   4      135.13      152.50      7.78 o
 -10 -12   4      175.30      148.00      7.23 o
  -9 -12   4      609.05      619.23     24.77 o
  -8 -12   4      403.33      389.18     11.68 o
  -7 -12   4       82.44       77.24      8.00 o
  -6 -12   4        3.43        3.07      2.95 o
  -5 -12   4       82.23       79.85      5.59 o
  -4 -12   4       10.40        9.17      2.55 o
  -3 -12   4        0.42        0.02      1.90 o
  -2 -12   4      448.08      451.15     10.72 o
  -1 -12   4      319.50      289.59      8.20 o
   0 -12   4       16.48       17.57      2.85 o
   1 -12   4      294.16      260.41      7.82 o
   2 -12   4     1727.14     1613.19     27.46 o
   3 -12   4        0.16        2.95      2.27 o
   4 -12   4       50.43       47.20      4.64 o
   5 -12   4       83.35      102.41      6.44 o
   6 -12   4       80.97       90.01      6.45 o
   7 -12   4       14.85       17.90      3.95 o
   8 -12   4      101.13      103.49      6.96 o
 -10 -11   4       18.74       13.48      3.70 o
  -9 -11   4      188.31      189.89      8.29 o
  -8 -11   4      165.60      155.60      7.48 o
  -7 -11   4        8.48        8.57      3.14 o
  -6 -11   4      515.67      471.77     12.39 o
  -5 -11   4      554.93      507.85     11.45 o
  -4 -11   4      144.47      126.03      5.03 o
  -3 -11   4      584.26      507.79     10.19 o
  -2 -11   4     1936.90     1821.17     29.62 o
  -1 -11   4      179.27      191.12      6.34 o
   0 -11   4        7.10        1.92      2.06 o
   1 -11   4       10.57       11.74      2.53 o
   2 -11   4      142.39      176.80      6.21 o
   3 -11   4       10.40       10.01      2.91 o
   4 -11   4        6.13        4.97      2.45 o
   5 -11   4        9.72        2.78      2.66 o
   6 -11   4       29.65       24.65      3.55 o
   7 -11   4        1.94        0.61      2.74 o
   8 -11   4      183.50      204.45      8.18 o
   9 -11   4      120.79      145.67      7.08 o
 -11 -10   4      116.40      123.76      7.89 o
 -10 -10   4       29.08       25.88      4.08 o
  -9 -10   4       88.20       97.71      6.49 o
  -8 -10   4       17.26       16.93      3.59 o
  -7 -10   4      354.08      355.18     10.48 o
  -6 -10   4        6.97        9.18      2.88 o
  -5 -10   4      178.18      181.69      6.26 o
  -4 -10   4       11.47        9.50      2.19 o
  -3 -10   4       13.34       14.80      2.25 o
  -2 -10   4      760.17      728.50     12.82 o
  -1 -10   4      151.21      130.09      4.07 o
   0 -10   4     3691.92     3466.73     44.20 o
   1 -10   4      210.98      212.87      5.56 o
   2 -10   4     2360.02     2382.83     31.75 o
   3 -10   4     1488.87     1523.91     23.75 o
   4 -10   4      322.80      313.55      7.92 o
   5 -10   4       16.37       15.20      2.52 o
   6 -10   4     1199.94     1175.66     21.68 o
   7 -10   4      256.59      238.94     11.45 o
   8 -10   4       94.40      100.91      6.07 o
   9 -10   4        0.50       -0.20      2.94 o
  10 -10   4        3.74        3.76      3.23 o
 -11  -9   4      134.22      126.91      7.29 o
 -10  -9   4       53.67       53.18      4.84 o
  -9  -9   4     2265.08     2421.63     43.14 o
  -8  -9   4      299.86      312.40      9.75 o
  -7  -9   4       42.23       39.52      4.08 o
  -6  -9   4        2.74        2.20      2.11 o
  -5  -9   4       10.03        9.14      2.06 o
  -4  -9   4        2.98        1.22      1.47 o
  -3  -9   4      112.60      120.56      3.65 o
  -2  -9   4      991.73     1005.32     12.86 o
  -1  -9   4      284.60      287.37      5.49 o
   0  -9   4      391.17      395.87      6.80 o
   1  -9   4     2185.09     2052.13     23.03 o
   2  -9   4     3978.77     3715.58     44.45 o
   3  -9   4     3263.62     3249.07     48.08 o
   4  -9   4      144.50      158.08      5.42 o
   5  -9   4       47.08       41.30      3.42 o
   6  -9   4        0.25        3.68      1.98 o
   7  -9   4      701.86      690.76     13.65 o
   8  -9   4     1034.84     1039.75     20.16 o
   9  -9   4      124.19      128.36      6.49 o
  10  -9   4        0.76        4.54      3.98 o
 -12  -8   4       58.74       71.25      6.03 o
 -11  -8   4       14.37       17.29      3.85 o
 -10  -8   4       60.09       60.45      4.96 o
  -9  -8   4       38.18       46.06      4.61 o
  -8  -8   4       28.25       28.59      3.64 o
  -7  -8   4      395.02      409.41     10.91 o
  -6  -8   4      531.79      530.05     10.34 o
  -5  -8   4      679.46      685.25     12.04 o
  -4  -8   4     3549.61     3595.40     36.13 o
  -3  -8   4        1.77        2.12      1.05 o
  -2  -8   4      348.73      321.90      5.62 o
  -1  -8   4      527.04      507.21      7.06 o
   0  -8   4       57.04       50.37      2.22 o
   1  -8   4     3013.83     2997.30     30.65 o
   2  -8   4        1.80        4.79      1.18 o
   3  -8   4      437.37      435.67      6.83 o
   4  -8   4      905.46      856.51     12.49 o
   5  -8   4      240.86      241.13      6.43 o
   6  -8   4      418.46      403.00      9.25 o
   7  -8   4       71.26       72.30      4.37 o
   8  -8   4      383.60      382.27      9.33 o
   9  -8   4       75.52       69.67      5.50 o
  10  -8   4      454.40      458.70     11.97 o
  11  -8   4        4.48        8.65      3.44 o
 -12  -7   4      122.84      128.08      7.27 o
 -11  -7   4       38.90       31.34      4.40 o
 -10  -7   4       24.73       23.71      3.60 o
  -9  -7   4      177.40      205.82      7.09 o
  -8  -7   4       73.17       74.64      5.10 o
  -7  -7   4      116.08      106.43      6.95 o
  -6  -7   4      312.91      322.24      6.74 o
  -5  -7   4       66.49       62.26      2.73 o
  -4  -7   4      709.99      664.55      8.57 o
  -3  -7   4      148.02      173.59      4.16 o
  -2  -7   4     1698.88     1765.25     21.34 o
  -1  -7   4      773.50      719.25      8.88 o
   0  -7   4      104.19       97.77      2.60 o
   1  -7   4     2160.77     1965.19     20.69 o
   2  -7   4      444.32      430.54      6.23 o
   3  -7   4        0.26        1.10      0.88 o
   4  -7   4      218.74      216.63      4.41 o
   5  -7   4      159.04      142.39      4.11 o
   6  -7   4      199.67      187.84      5.25 o
   7  -7   4        0.07       -0.21      1.40 o
   8  -7   4      478.62      482.20     10.81 o
   9  -7   4       38.33       37.50      3.52 o
  10  -7   4      386.14      383.89     10.54 o
  11  -7   4       33.14       35.31      4.59 o
 -12  -6   4        0.06       -3.56      2.96 o
 -11  -6   4      158.29      184.99      7.96 o
 -10  -6   4       56.38       48.68      4.66 o
  -9  -6   4        4.07        2.03      2.39 o
  -8  -6   4       83.92       85.40      5.58 o
  -7  -6   4       28.07       28.89      2.45 o
  -6  -6   4     2774.38     2939.01     32.87 o
  -5  -6   4        0.89        2.36      1.12 o
  -4  -6   4     1705.30     1614.06     17.27 o
  -3  -6   4        1.31        1.85      0.85 o
  -2  -6   4       29.00       54.27      2.12 o
  -1  -6   4       86.55       95.60      2.39 o
   0  -6   4      329.45      304.33      4.61 o
   1  -6   4     2311.18     2209.04     22.68 o
   2  -6   4      115.81      134.04      2.91 o
   3  -6   4       11.49       20.41      1.34 o
   4  -6   4      483.42      457.74      6.09 o
   5  -6   4      229.00      227.70      4.25 o
   6  -6   4     1897.62     1804.88     21.53 o
   7  -6   4      391.75      388.62      7.46 o
   8  -6   4     1310.00     1265.62     20.77 o
   9  -6   4      207.20      215.82      6.70 o
  10  -6   4       56.65       59.09      4.65 o
  11  -6   4       16.75       21.04      3.60 o
  12  -6   4       48.97       47.07      5.95 o
 -13  -5   4        2.60        3.94      3.23 o
 -12  -5   4      124.58      124.34      6.92 o
 -11  -5   4       72.33       71.23      7.45 o
 -10  -5   4       33.64       33.12      4.00 o
  -9  -5   4        3.64        0.14      2.11 o
  -8  -5   4      367.74      390.38      9.27 o
  -7  -5   4       20.53       21.09      2.20 o
  -6  -5   4      426.52      466.05      6.89 o
  -5  -5   4      567.05      598.20      8.22 o
  -4  -5   4     5778.70     6285.10     60.25 o
  -3  -5   4      730.61      829.81      9.68 o
  -2  -5   4       20.04       24.93      1.36 o
  -1  -5   4      487.39      416.10      5.50 o
   0  -5   4      270.79      320.15      4.55 o
   1  -5   4       75.21       85.47      2.09 o
   2  -5   4      199.69      262.24      4.10 o
   3  -5   4      186.51      202.68      3.32 o
   4  -5   4      174.71      182.04      3.27 o
   5  -5   4     1186.05     1183.14     13.33 o
   6  -5   4       15.04       19.28      1.68 o
   7  -5   4       93.46       97.07      3.39 o
   8  -5   4        8.25       14.92      2.01 o
   9  -5   4        6.18        8.64      2.29 o
  10  -5   4       46.38       52.52      3.72 o
  11  -5   4      146.25      143.59      6.53 o
  12  -5   4      101.34       95.55     12.13 o
 -13  -4   4        7.60       -0.70      2.94 o
 -12  -4   4      150.45      141.41     10.36 o
 -11  -4   4      116.30      141.60      6.84 o
 -10  -4   4      147.81      140.66      6.55 o
  -9  -4   4        4.30        3.81      2.05 o
  -8  -4   4       55.91       48.82      3.03 o
  -7  -4   4      315.70      338.27      6.39 o
  -6  -4   4      508.87      452.74      6.54 o
  -5  -4   4     1999.57     2182.16     22.48 o
  -4  -4   4        1.47        0.75      1.03 o
  -3  -4   4     1560.87     1526.83     16.02 o
  -2  -4   4        0.60        0.38      0.73 o
  -1  -4   4    19031.87    19945.92    212.26 o
   0  -4   4     1052.02     1125.91     13.46 o
   1  -4   4       36.40       39.67      1.68 o
   2  -4   4     4147.62     4328.60     42.07 o
   3  -4   4       15.86       20.48      1.31 o
   4  -4   4     5232.65     5462.36     52.41 o
   5  -4   4        0.04        1.39      0.85 o
   6  -4   4      848.44      852.38     10.87 o
   7  -4   4      474.53      460.01      7.44 o
   8  -4   4       91.36       80.51      3.22 o
   9  -4   4      575.93      584.97      9.54 o
  10  -4   4       83.83       77.89      4.27 o
  11  -4   4        0.07       -0.40      2.64 o
  12  -4   4        2.41        4.13      3.47 o
 -13  -3   4       26.44       34.41      5.43 o
 -12  -3   4      110.30      133.38      6.98 o
 -11  -3   4      364.05      390.45     11.06 o
 -10  -3   4       66.76       71.86      5.84 o
  -9  -3   4      334.86      343.56      7.98 o
  -8  -3   4     2030.27     2111.16     23.37 o
  -7  -3   4      764.53      807.80     10.08 o
  -6  -3   4      256.32      265.39      4.19 o
  -5  -3   4     1493.23     1582.89     15.48 o
  -4  -3   4        0.71        1.84      0.68 o
  -3  -3   4      523.36      474.34      7.24 o
  -2  -3   4        0.57        1.21      0.67 o
  -1  -3   4     1066.72     1327.40     21.74 o
   0  -3   4     5074.62     5247.96     60.24 o
   1  -3   4       26.94       41.32      1.50 o
   2  -3   4     7556.76     8103.79     86.51 o
   3  -3   4      116.81      113.60      2.52 o
   4  -3   4       22.32       23.00      1.28 o
   5  -3   4        0.85        3.43      0.86 o
   6  -3   4       12.48       13.06      1.32 o
   7  -3   4      183.32      196.21      4.33 o
   8  -3   4        7.33        5.75      1.28 o
   9  -3   4      651.02      631.33      9.85 o
  10  -3   4      139.69      148.60      7.53 o
  11  -3   4      173.43      176.55      8.02 o
  12  -3   4        1.75        7.16      3.68 o
  13  -3   4       13.62        5.88      5.65 o
 -13  -2   4        3.09        4.51      3.21 o
 -12  -2   4      244.60      252.87      9.04 o
 -11  -2   4      149.81      147.40      6.50 o
 -10  -2   4        7.35        8.93      2.59 o
  -9  -2   4        8.17        4.69      2.30 o
  -8  -2   4      571.46      604.81      9.07 o
  -7  -2   4       45.69       53.24      2.21 o
  -6  -2   4       33.50       29.81      1.57 o
  -5  -2   4      290.14      330.47      4.48 o
  -4  -2   4       79.22      103.25      1.89 o
  -3  -2   4     1424.20     1382.99     13.30 o
  -2  -2   4      816.58      819.83     12.53 o
  -1  -2   4      145.32      171.84      3.16 o
   0  -2   4      188.79      198.74      3.68 o
   1  -2   4      139.53      126.61      2.99 o
   2  -2   4    10377.92    10844.82    123.22 o
   3  -2   4     1574.30     1604.05     17.93 o
   4  -2   4     2629.13     2729.33     29.29 o
   5  -2   4      237.47      238.21      4.05 o
   6  -2   4      299.92      284.03      5.00 o
   7  -2   4       20.80       28.41      1.80 o
   8  -2   4       73.47       79.07      2.91 o
   9  -2   4       90.29       87.75      3.24 o
  10  -2   4      192.25      184.25      5.49 o
  11  -2   4      541.38      525.78     13.33 o
  12  -2   4      230.85      228.88     10.93 o
  13  -2   4        1.47        3.84      3.34 o
 -13  -1   4        9.75       11.96      3.44 o
 -12  -1   4     1071.91     1069.69     19.23 o
 -11  -1   4       38.43       41.38      3.91 o
 -10  -1   4        0.61        1.92      1.94 o
  -9  -1   4       83.79       88.76      3.65 o
  -8  -1   4      609.99      619.12      9.16 o
  -7  -1   4       46.52       50.58      2.13 o
  -6  -1   4      273.76      293.50      4.20 o
  -5  -1   4      845.21      886.64      8.87 o
  -4  -1   4        0.29        0.14      0.50 o
  -3  -1   4      556.47      631.30      8.59 o
  -2  -1   4     1035.88     1016.34      9.53 o
  -1  -1   4     1120.95     1048.51     11.37 o
   0  -1   4     2476.51     2374.88     37.48 o
   1  -1   4      933.88      968.64     12.76 o
   2  -1   4     8854.16     8668.07    128.16 o
   3  -1   4      524.06      558.54      8.11 o
   4  -1   4     2897.74     2754.27     31.15 o
   5  -1   4      931.59      910.53     12.54 o
   6  -1   4       76.93       96.80      2.37 o
   7  -1   4      737.32      695.08      9.23 o
   8  -1   4        3.14        3.85      1.19 o
   9  -1   4     1297.58     1322.93     15.97 o
  10  -1   4       63.19       65.91      3.75 o
  11  -1   4       45.48       39.42      4.09 o
  12  -1   4      315.34      296.42     38.33 o
  13  -1   4      151.17      166.50     10.07 o
 -13   0   4        0.49       -2.16      2.78 o
 -12   0   4     3598.33     3533.72     60.93 o
 -11   0   4      217.16      202.97      7.89 o
 -10   0   4       12.50       13.47      2.41 o
  -9   0   4     1209.21     1269.71     17.17 o
  -8   0   4      353.05      354.62      6.60 o
  -7   0   4      202.79      233.55      4.49 o
  -6   0   4        9.28        9.79      1.11 o
  -5   0   4     8839.30    10340.42     92.92 o
  -4   0   4       50.07       43.71      1.40 o
  -3   0   4     1119.01     1180.93     12.76 o
  -2   0   4     1863.77     1870.15     17.92 o
  -1   0   4       34.79       39.55      1.22 o
   0   0   4      203.85      175.43      6.66 o
   1   0   4       23.52       33.75      1.70 o
   2   0   4    22200.39    23284.68    280.59 o
   3   0   4      559.97      591.30      8.23 o
   4   0   4        1.30        3.87      1.29 o
   5   0   4      898.93     1090.79     11.29 o
   6   0   4     2057.87     2222.77     23.69 o
   7   0   4     1151.46     1178.74     13.82 o
   8   0   4       67.90       67.96      2.74 o
   9   0   4        2.38        5.35      1.77 o
  10   0   4       54.65       52.22      2.94 o
  11   0   4        0.00       -1.59      3.76 o
  12   0   4      235.63      204.65     15.18 o
  13   0   4       15.92       13.28      4.70 o
 -13   1   4        2.02        6.65      3.85 o
 -12   1   4      887.80      872.42     17.82 o
 -11   1   4       63.83       56.06      4.84 o
 -10   1   4       54.97       52.10      3.36 o
  -9   1   4      223.69      248.61      5.78 o
  -8   1   4       35.96       33.07      2.38 o
  -7   1   4       90.40       86.62      2.59 o
  -6   1   4        8.64       14.37      1.25 o
  -5   1   4     8055.56     8364.96     74.90 o
  -4   1   4     1007.52     1074.43     11.78 o
  -3   1   4      119.87      134.96      2.37 o
  -2   1   4     2026.09     1977.20     19.63 o
  -1   1   4      200.60      219.56      3.17 o
   0   1   4    10208.34    10664.62    131.19 o
   1   1   4     1695.33     1630.76     22.48 o
   2   1   4     1324.36     1191.62     16.30 o
   3   1   4     2462.03     2499.16     44.42 o
   4   1   4      242.71      204.17      3.30 o
   5   1   4     5983.63     6188.51     68.93 o
   6   1   4      153.75      161.48      3.57 o
   7   1   4       13.91       13.14      1.32 o
   8   1   4        1.65       -0.11      1.07 o
   9   1   4       64.56       68.31      2.96 o
  10   1   4       63.77       58.99      2.97 o
  11   1   4       32.94       26.69      3.01 o
  12   1   4        2.65        8.09      5.77 o
  13   1   4       28.77       10.87      6.80 o
 -13   2   4        3.71       14.82      4.02 o
 -12   2   4       81.83       81.67      5.30 o
 -11   2   4      792.05      774.05     15.76 o
 -10   2   4       68.81       65.05      3.87 o
  -9   2   4        7.77        8.85      1.86 o
  -8   2   4      221.70      241.28      5.32 o
  -7   2   4      689.21      743.14      9.84 o
  -6   2   4      319.62      290.55      4.24 o
  -5   2   4    16062.39    16802.25    155.46 o
  -4   2   4     6791.92     7392.23     72.40 o
  -3   2   4        0.81        0.91      0.52 o
  -2   2   4     3584.57     3730.49     39.28 o
  -1   2   4       67.91       73.97      2.26 o
   0   2   4      713.32      650.34     10.54 o
   1   2   4     4590.07     4808.36     51.60 o
   2   2   4      771.91      875.73     10.90 o
   3   2   4      362.73      324.57      4.39 o
   4   2   4      122.39      162.40      2.81 o
   5   2   4      833.34      763.81      8.29 o
   6   2   4     1199.23     1205.19     12.93 o
   7   2   4     1002.62     1018.71     12.06 o
   8   2   4      166.73      169.66      4.44 o
   9   2   4       52.44       54.06      2.67 o
  10   2   4        5.53        6.20      1.66 o
  11   2   4       22.72       24.74      3.81 o
  12   2   4      338.52      367.93     13.75 o
  13   2   4       14.97       20.12      4.67 o
 -13   3   4        0.64        4.97      3.73 o
 -12   3   4        1.20       -4.51      4.02 o
 -11   3   4       24.47       16.98      4.18 o
 -10   3   4      122.29      122.27      4.67 o
  -9   3   4      251.45      250.98      5.93 o
  -8   3   4       60.45       49.33      2.80 o
  -7   3   4        8.45        7.59      1.31 o
  -6   3   4      177.44      158.04      3.17 o
  -5   3   4      458.48      426.96      5.74 o
  -4   3   4     3334.46     3413.69     37.82 o
  -3   3   4        5.12        5.88      0.77 o
  -2   3   4     8100.40     8442.49    116.13 o
  -1   3   4       10.54       10.43      0.99 o
   0   3   4     1828.02     1794.24     24.55 o
   1   3   4     1173.40     1165.75     14.97 o
   2   3   4      867.03      965.34     14.31 o
   3   3   4      116.65      114.49      2.93 o
   4   3   4       21.44       30.23      1.47 o
   5   3   4     2601.46     2558.47     30.82 o
   6   3   4      364.42      370.48      4.49 o
   7   3   4      464.50      545.33      7.25 o
   8   3   4        8.90        7.55      1.38 o
   9   3   4       89.86       99.78      3.61 o
  10   3   4      229.44      239.93      5.51 o
  11   3   4       33.54       29.79      3.73 o
  12   3   4       24.51       22.71      4.72 o
  13   3   4       48.33       38.10      9.74 o
 -13   4   4       30.29       30.02      6.90 o
 -12   4   4      218.70      108.37     13.10 o
 -11   4   4       66.08       73.39      4.27 o
 -10   4   4        1.02       -0.64      1.72 o
  -9   4   4      141.96      122.27      4.43 o
  -8   4   4      383.24      384.63      7.35 o
  -7   4   4       69.33       65.25      2.82 o
  -6   4   4     4360.01     4351.23     44.20 o
  -5   4   4     1467.65     1446.91     17.39 o
  -4   4   4      362.57      268.97      4.44 o
  -3   4   4      107.70      125.13      2.93 o
  -2   4   4       89.17       85.97      2.54 o
  -1   4   4       15.15       20.54      5.74 o
   0   4   4      160.54      144.31      3.78 o
   1   4   4     2723.82     2660.99     39.66 o
   2   4   4      245.99      282.31      3.77 o
   3   4   4     3511.70     4003.91     46.21 o
   4   4   4       20.58       17.54      1.08 o
   5   4   4       28.32       45.10      1.61 o
   6   4   4        0.42        1.39      0.78 o
   7   4   4       33.58       35.76      1.87 o
   8   4   4     1213.36     1200.37     16.93 o
   9   4   4      164.95      167.41      5.53 o
  10   4   4      507.25      520.02     11.02 o
  11   4   4       50.07       37.80      3.86 o
  12   4   4        0.35       -1.57      2.70 o
  13   4   4      102.11      105.39      8.69 o
 -12   5   4        6.10        5.70      2.81 o
 -11   5   4       12.59        4.64      3.31 o
 -10   5   4      465.56      471.78      9.32 o
  -9   5   4       47.56       43.27      2.75 o
  -8   5   4     1072.37     1039.30     15.66 o
  -7   5   4        4.06        6.32      1.42 o
  -6   5   4        6.08        2.01      1.05 o
  -5   5   4      234.04      207.00      5.38 o
  -4   5   4      420.79      377.21      5.76 o
  -3   5   4      173.77      136.99      3.92 o
  -2   5   4     4357.32     4147.80     53.20 o
  -1   5   4     1055.29     1037.71     15.65 o
   0   5   4     1251.66     1339.19     18.55 o
   1   5   4     2550.11     2633.21     35.28 o
   2   5   4      680.16      686.88      9.15 o
   3   5   4     7187.79     8054.29     84.87 o
   4   5   4     6871.56     7397.87     84.28 o
   5   5   4     5729.44     6193.12     75.76 o
   6   5   4      401.75      421.02      6.72 o
   7   5   4       56.36       58.22      2.85 o
   8   5   4     2363.34     2505.33     30.86 o
   9   5   4       49.26       48.94      3.19 o
  10   5   4      385.87      378.63      9.05 o
  11   5   4        2.54        1.52      2.21 o
  12   5   4        0.78        5.00      3.74 o
  13   5   4        2.75        3.04      4.94 o
 -12   6   4        1.18       -1.14      2.31 o
 -11   6   4      212.19      223.28      9.37 o
 -10   6   4        7.19        4.00      2.38 o
  -9   6   4       15.45       18.13      2.08 o
  -8   6   4      649.45      655.24     10.25 o
  -7   6   4       99.39      100.67      3.42 o
  -6   6   4        0.40        0.03      0.94 o
  -5   6   4      523.97      557.46      7.66 o
  -4   6   4        7.65       12.53      1.26 o
  -3   6   4       41.85       24.60      1.87 o
  -2   6   4      502.28      580.79      9.40 o
  -1   6   4      914.54     1052.31     14.61 o
   0   6   4      410.85      358.75      5.39 o
   1   6   4      512.95      538.29      7.44 o
   2   6   4     2104.50     2250.02     24.33 o
   3   6   4     6064.33     6567.55     69.50 o
   4   6   4     2710.08     3001.47     37.61 o
   5   6   4       35.89       52.64      2.22 o
   6   6   4     1731.31     1883.14     23.25 o
   7   6   4       23.69       34.97      2.34 o
   8   6   4       56.07       58.48      3.15 o
   9   6   4      247.70      253.19      6.09 o
  10   6   4      131.93      136.64      5.15 o
  11   6   4       10.20        7.84      2.53 o
  12   6   4        2.55        1.75      3.60 o
  13   6   4       61.10       60.61      7.56 o
 -12   7   4        1.55        2.06      2.66 o
 -11   7   4      622.96      617.80     16.54 o
 -10   7   4       28.12       24.91      6.45 o
  -9   7   4        0.26       -1.33      1.78 o
  -8   7   4      404.59      376.69      7.97 o
  -7   7   4      452.65      442.26      8.05 o
  -6   7   4      539.22      575.39      8.98 o
  -5   7   4        0.68       -0.25      1.20 o
  -4   7   4      406.47      415.61      7.28 o
  -3   7   4      127.66      134.16      3.60 o
  -2   7   4      162.37      160.16      4.14 o
  -1   7   4       14.44        3.26      0.67 o
   0   7   4        1.51        5.79      0.80 o
   1   7   4     4038.90     3884.74     44.01 o
   2   7   4      283.59      271.58      4.72 o
   3   7   4     6587.58     7161.58     75.94 o
   4   7   4       72.80      112.60      2.54 o
   5   7   4      548.93      534.60      8.24 o
   6   7   4     1106.54     1236.51     26.76 o
   7   7   4       83.31       81.52      3.64 o
   8   7   4     1841.69     1900.68     26.10 o
   9   7   4      725.42      738.43     13.48 o
  10   7   4        0.14        1.56      1.98 o
  11   7   4       21.04       22.33      3.49 o
  12   7   4       67.92       72.83      6.99 o
  13   7   4      232.13      258.73     11.82 o
 -11   8   4        3.41        0.44      3.07 o
 -10   8   4       33.16       15.09      4.91 o
  -9   8   4        1.21       -1.56      1.71 o
  -8   8   4      249.63      248.22      7.04 o
  -7   8   4        4.97        5.28      1.66 o
  -6   8   4       26.11       22.38      2.30 o
  -5   8   4     1035.12      927.76     13.20 o
  -4   8   4       92.79      123.57      3.68 o
  -3   8   4     1673.15     1693.68     22.27 o
  -2   8   4      278.79      311.36      5.61 o
  -1   8   4        7.83       24.01      1.53 o
   0   8   4      119.23      110.19      3.10 o
   1   8   4      404.71      501.67      7.69 o
   2   8   4      336.40      289.26      5.20 o
   3   8   4       20.10        7.98      0.97 o
   4   8   4       81.20       91.85      2.27 o
   5   8   4      331.24      318.60      6.15 o
   6   8   4      505.31      556.62      9.42 o
   7   8   4       75.08       75.02      3.58 o
   8   8   4       71.55       76.06      3.92 o
   9   8   4       69.18       67.56      4.80 o
  10   8   4       19.57       18.60      2.79 o
  11   8   4       41.35       43.03      3.88 o
  12   8   4       16.49       15.57      4.51 o
  13   8   4      176.05      198.41     12.47 o
 -11   9   4        0.19        2.10      3.69 o
 -10   9   4      236.08      258.73      9.85 o
  -9   9   4        0.14       -0.25      2.50 o
  -8   9   4        7.12        7.24      2.04 o
  -7   9   4       93.33       85.23      4.16 o
  -6   9   4        4.94        6.19      1.72 o
  -5   9   4      322.80      324.61      6.86 o
  -4   9   4      215.19      203.45      5.01 o
  -3   9   4      676.88      652.10     10.27 o
  -2   9   4       72.93       60.73      2.57 o
  -1   9   4       18.15       17.24      1.54 o
   0   9   4      537.97      496.93      8.54 o
   1   9   4      745.50      678.05     10.10 o
   2   9   4     2428.75     2378.32     30.08 o
   3   9   4      829.50      802.49     16.03 o
   4   9   4     3793.59     3687.80     45.72 o
   5   9   4      541.76      536.60      9.58 o
   6   9   4       14.16       14.78      1.85 o
   7   9   4      391.88      396.81      8.22 o
   8   9   4      224.06      234.00      6.43 o
   9   9   4      153.51      170.23      5.71 o
  10   9   4       34.62       30.77      4.07 o
  11   9   4      153.04      150.81      7.90 o
  12   9   4       62.04       60.88     10.02 o
 -11  10   4      132.13      128.78      8.65 o
 -10  10   4       44.08       47.84      5.41 o
  -9  10   4       43.59       43.65      4.38 o
  -8  10   4      374.13      376.96      9.07 o
  -7  10   4      240.71      240.15      6.34 o
  -6  10   4      284.60      284.28      6.80 o
  -5  10   4       45.56       43.34      2.90 o
  -4  10   4       60.92       60.55      3.25 o
  -3  10   4      353.31      364.70      7.04 o
  -2  10   4        3.08        1.31      1.19 o
  -1  10   4      210.20      205.55      4.98 o
   0  10   4     1184.05     1128.67     16.80 o
   1  10   4     2453.08     2300.00     31.35 o
   2  10   4     2066.63     1907.85     26.47 o
   3  10   4        5.57        6.47      1.36 o
   4  10   4      162.85      141.04      4.07 o
   5  10   4       62.50       67.41      3.44 o
   6  10   4       15.58       18.44      2.47 o
   7  10   4     1557.90     1575.83     25.44 o
   8  10   4      100.29       89.52      4.90 o
   9  10   4      122.48      130.03      5.93 o
  10  10   4       24.29       20.40      3.25 o
  11  10   4      447.56      476.03     15.13 o
  12  10   4      188.75      176.74     11.34 o
 -10  11   4      284.00      279.50     10.52 o
  -9  11   4       24.13       17.03      4.41 o
  -8  11   4      674.46      689.09     13.55 o
  -7  11   4       70.41       85.13      4.71 o
  -6  11   4       27.64       29.41      2.91 o
  -5  11   4     5479.65     5471.26     77.95 o
  -4  11   4      226.74      227.02      6.31 o
  -3  11   4      138.67      128.46      4.51 o
  -2  11   4        4.85        2.35      1.40 o
  -1  11   4        1.09       -0.24      1.15 o
   0  11   4      434.75      437.16      8.36 o
   1  11   4      240.19      240.18      6.69 o
   2  11   4      106.74       85.45      3.46 o
   3  11   4     1046.19      956.66     15.02 o
   4  11   4     1285.46     1254.07     20.87 o
   5  11   4        9.39        5.57      1.88 o
   6  11   4      502.45      480.77     13.27 o
   7  11   4      133.47      147.94      6.09 o
   8  11   4        4.38        4.07      2.41 o
   9  11   4        5.60        4.31      2.42 o
  10  11   4       83.95       85.73      6.67 o
  11  11   4        9.56       18.46      5.64 o
  12  11   4        1.41       -2.94      4.64 o
 -10  12   4      207.55      207.18     10.44 o
  -9  12   4      587.42      629.58     18.35 o
  -8  12   4      195.99      201.28      8.24 o
  -7  12   4       22.50       21.04      3.72 o
  -6  12   4      331.70      322.90      8.67 o
  -5  12   4     1205.55     1248.15     21.71 o
  -4  12   4      217.04      202.57      6.40 o
  -3  12   4     2231.67     2213.23     31.87 o
  -2  12   4     5525.29     5288.39     69.90 o
  -1  12   4     2816.76     2482.26     34.67 o
   0  12   4      722.69      697.66     12.14 o
   1  12   4      250.46      207.21      5.54 o
   2  12   4     1684.70     1549.18     22.86 o
   3  12   4     1100.54     1057.37     16.74 o
   4  12   4     1090.37     1079.00     18.88 o
   5  12   4     1205.90     1166.34     28.82 o
   6  12   4        9.42        9.65      2.39 o
   7  12   4      859.33      831.19     17.45 o
   8  12   4      605.82      630.80     14.77 o
   9  12   4     3206.85     3252.79     54.67 o
  10  12   4       35.77       37.40      4.42 o
  11  12   4        2.65        3.04      5.07 o
  -9  13   4      155.44      154.69      9.38 o
  -8  13   4      173.25      181.99      9.24 o
  -7  13   4       24.53       21.36      3.26 o
  -6  13   4       48.62       52.00      4.27 o
  -5  13   4       24.14       25.84      3.42 o
  -4  13   4       44.08       41.03      3.63 o
  -3  13   4      265.53      242.50      7.12 o
  -2  13   4      460.13      451.61     10.10 o
  -1  13   4      466.54      399.78      9.19 o
   0  13   4       29.76       21.27      2.53 o
   1  13   4      648.03      616.01     12.09 o
   2  13   4       36.33       22.19      2.55 o
   3  13   4      124.09      123.93      6.35 o
   4  13   4      299.29      285.91      8.33 o
   5  13   4     1094.45     1065.54     20.70 o
   6  13   4      292.37      311.64      8.22 o
   7  13   4      114.76      121.42      6.49 o
   8  13   4       26.70       26.14      3.69 o
   9  13   4      218.48      230.50     11.89 o
  10  13   4      355.74      353.01     12.90 o
  11  13   4      100.40      103.95      9.69 o
  -8  14   4      152.79      163.45     12.00 o
  -7  14   4       80.72       80.85      7.23 o
  -6  14   4       56.66       58.67      4.71 o
  -5  14   4     1165.96     1167.50     23.26 o
  -4  14   4       89.94       73.58      5.17 o
  -3  14   4      201.80      191.52     11.09 o
  -2  14   4      696.50      699.86     14.02 o
  -1  14   4      147.78      133.28      5.39 o
   0  14   4      281.53      321.99      8.21 o
   1  14   4        5.08        3.43      2.20 o
   2  14   4      309.50      294.28      9.06 o
   3  14   4     1991.81     1827.84     32.08 o
   4  14   4       12.64       12.53      2.76 o
   5  14   4      620.89      611.49     14.11 o
   6  14   4        6.08        4.16      2.26 o
   7  14   4      145.24      147.03      6.56 o
   8  14   4      233.65      247.33      8.87 o
   9  14   4        0.22       -1.78      2.66 o
  10  14   4      111.93      107.68      9.77 o
  -7  15   4        0.90       -1.36      4.97 o
  -6  15   4       10.43        7.88      3.41 o
  -5  15   4        1.55        4.41      2.91 o
  -4  15   4       79.91       66.33      5.22 o
  -3  15   4        1.15       -0.79      2.38 o
  -2  15   4      551.01      504.30     11.62 o
  -1  15   4      211.42      218.41      8.12 o
   0  15   4       98.22       94.41      5.13 o
   1  15   4      166.59      175.13      6.14 o
   2  15   4      362.12      350.19      9.85 o
   3  15   4       96.20       70.06      4.96 o
   4  15   4       33.81       32.53      3.68 o
   5  15   4      497.90      485.29     12.40 o
   6  15   4       12.37       15.36      2.88 o
   7  15   4        0.99       -0.47      2.38 o
   8  15   4      100.86       97.05      6.46 o
   9  15   4      120.74      140.68     10.93 o
  -6  16   4       48.46       32.39      6.52 o
  -5  16   4      108.66      122.32      8.50 o
  -4  16   4      172.87      176.64      9.03 o
  -3  16   4      291.20      295.07     10.59 o
  -2  16   4       94.18      102.48      6.26 o
  -1  16   4      181.39      196.66      6.92 o
   0  16   4      211.74      209.94      7.09 o
   1  16   4     1013.88     1041.52     23.56 o
   2  16   4       32.23       31.41      5.27 o
   3  16   4     1838.04     1964.91     35.23 o
   4  16   4       34.37       44.63      4.41 o
   5  16   4       42.43       31.37      4.94 o
   6  16   4       14.33       10.44      2.79 o
   7  16   4        0.14        0.04      2.72 o
   8  16   4      225.79      229.71     10.38 o
   9  16   4        9.72       14.15      5.62 o
  -5  17   4        0.08       -0.43     10.95 o
  -4  17   4       52.83       67.88      8.25 o
  -3  17   4      187.14      184.14      8.15 o
  -2  17   4      235.31      238.39     13.26 o
  -1  17   4      704.52      749.58     17.25 o
   0  17   4       35.45       34.63      4.10 o
   1  17   4       10.34       12.89      3.21 o
   2  17   4      132.11      159.40      7.07 o
   3  17   4       74.51       74.76      5.89 o
   4  17   4      230.57      255.16      9.00 o
   5  17   4      357.92      377.80     11.40 o
   6  17   4      409.83      460.57     11.42 o
   7  17   4       29.44       41.45      7.35 o
  -3  18   4       50.21       46.51      7.41 o
  -2  18   4      137.27      141.36      9.11 o
  -1  18   4      112.78      156.04      8.01 o
   0  18   4        0.47        3.18      3.00 o
   1  18   4      520.06      559.39     14.49 o
   2  18   4       14.43       11.12      3.43 o
   3  18   4       40.51       55.33      5.24 o
   4  18   4      134.67      145.86      7.71 o
   5  18   4        4.51        1.92      4.65 o
   6  18   4        0.23        6.27      4.23 o
  -1  19   4      463.42      529.58     19.98 o
   0  19   4        0.55        3.21      5.45 o
   1  19   4     1400.87     1607.35     43.77 o
   2  19   4       72.59      100.24      9.88 o
   3  19   4        0.06       -1.22      4.97 o
  -4 -16   5        6.21        1.68      3.56 o
  -3 -16   5      265.21      330.32     11.04 o
  -2 -16   5      231.00      226.81      9.33 o
  -1 -16   5        0.14       -1.77      2.90 o
   0 -16   5       63.65       47.44      5.35 o
   1 -16   5      336.16      321.69     11.03 o
   2 -16   5        0.01        2.58      3.62 o
  -6 -15   5        1.53        3.37      3.55 o
  -5 -15   5       48.97       44.18      6.83 o
  -4 -15   5        8.19        4.71      4.49 o
  -3 -15   5      126.79      124.13      7.47 o
  -2 -15   5       99.82      112.18      6.23 o
  -1 -15   5      799.65      807.05     18.78 o
   0 -15   5       79.85       79.41      6.94 o
   1 -15   5        1.79        3.61      3.30 o
   2 -15   5        0.07        3.36      3.30 o
   3 -15   5       35.50       44.14      5.12 o
   4 -15   5      123.84      146.11      7.75 o
  -7 -14   5       45.63       56.64      6.22 o
  -6 -14   5        2.22        0.50      3.23 o
  -5 -14   5       26.78       28.95      4.44 o
  -4 -14   5      426.36      472.73     13.07 o
  -3 -14   5      281.89      295.98      8.72 o
  -2 -14   5        0.25       -2.07      2.41 o
  -1 -14   5       92.41      113.61      6.82 o
   0 -14   5        1.87       -0.40      2.84 o
   1 -14   5       64.10       85.28      6.13 o
   2 -14   5       19.78       25.97      4.15 o
   3 -14   5      504.90      540.53     15.51 o
   4 -14   5      124.34      126.62      9.49 o
   5 -14   5       87.06       94.22      7.10 o
  -9 -13   5        0.01       -5.14      3.46 o
  -8 -13   5       36.29       38.59      4.87 o
  -7 -13   5       75.46       77.98      7.19 o
  -6 -13   5      305.31      316.11     10.43 o
  -5 -13   5      301.25      311.91     11.43 o
  -4 -13   5      371.12      406.68     13.04 o
  -3 -13   5       28.82       37.60      3.52 o
  -2 -13   5       12.69        8.43      2.72 o
  -1 -13   5       47.86       70.45      6.24 o
   0 -13   5        0.91        2.81      3.43 o
   1 -13   5      212.53      237.39      8.55 o
   2 -13   5      215.40      221.21      8.39 o
   3 -13   5       82.93       81.07      5.87 o
   4 -13   5      100.61      115.62      8.97 o
   5 -13   5      105.89      108.85      6.96 o
   6 -13   5        8.53        7.40      3.59 o
   7 -13   5       21.30       22.09      4.82 o
  -9 -12   5       16.53       16.01      3.97 o
  -8 -12   5        2.39        1.61      3.22 o
  -7 -12   5       13.57       12.60      3.72 o
  -6 -12   5        7.17        8.10      3.13 o
  -5 -12   5      210.15      222.19      8.25 o
  -4 -12   5      236.26      213.52      6.53 o
  -3 -12   5        4.35        3.89      2.15 o
  -2 -12   5       77.08       58.09      4.38 o
  -1 -12   5     2615.27     2486.34     39.38 o
   0 -12   5        3.25       -0.87      1.98 o
   1 -12   5       47.99       43.24      4.23 o
   2 -12   5      191.29      213.19      7.17 o
   3 -12   5       36.84       30.45      3.90 o
   4 -12   5        7.49        9.25      3.30 o
   5 -12   5      173.64      166.32      7.65 o
   6 -12   5      519.01      528.14     14.20 o
   7 -12   5        0.01        4.71      3.32 o
   8 -12   5       18.47       17.09      4.00 o
 -10 -11   5        8.87       10.05      3.59 o
  -9 -11   5      370.59      350.09     11.17 o
  -8 -11   5      151.71      155.66      7.47 o
  -7 -11   5      181.59      164.85     10.00 o
  -6 -11   5       80.65       69.11      5.31 o
  -5 -11   5      814.70      773.41     15.48 o
  -4 -11   5        9.06       12.47      2.35 o
  -3 -11   5       30.50       38.38      3.45 o
  -2 -11   5       18.25       32.34      3.51 o
  -1 -11   5      471.97      517.81     11.49 o
   0 -11   5      109.33      112.70      5.33 o
   1 -11   5       20.51       22.42      2.89 o
   2 -11   5      153.49      128.48     10.38 o
   3 -11   5        8.22       10.53      3.10 o
   4 -11   5        3.34        4.63      2.83 o
   5 -11   5      168.29      176.21      6.83 o
   6 -11   5      265.74      310.35      9.21 o
   7 -11   5       11.81       14.35      3.35 o
   8 -11   5       65.61       60.20      5.09 o
 -11 -10   5       18.57       14.78      6.01 o
 -10 -10   5      259.24      261.07      8.80 o
  -9 -10   5        1.09        0.66      3.18 o
  -8 -10   5      110.93      106.81      6.63 o
  -7 -10   5        1.50        0.79      2.57 o
  -6 -10   5       80.13       81.18      5.37 o
  -5 -10   5      261.60      264.69     10.04 o
  -4 -10   5      244.61      219.28      5.66 o
  -3 -10   5     1957.71     1801.05     30.66 o
  -2 -10   5      498.11      477.53     14.95 o
  -1 -10   5     4196.56     4125.66     52.00 o
   0 -10   5     1640.41     1667.78     23.33 o
   1 -10   5      337.79      336.12      7.56 o
   2 -10   5        4.90       -1.54      1.47 o
   3 -10   5     1001.63      902.22     16.02 o
   4 -10   5      841.98      789.74     16.29 o
   5 -10   5      228.27      235.47      7.42 o
   6 -10   5        9.01        8.15      2.63 o
   7 -10   5        8.28        7.34      2.86 o
   8 -10   5       90.80       85.01      6.32 o
   9 -10   5      324.60      359.05     14.68 o
 -11  -9   5       51.54       52.17      4.96 o
 -10  -9   5       29.76       28.21      4.05 o
  -9  -9   5       33.97       31.18      4.20 o
  -8  -9   5      217.07      233.50     14.48 o
  -7  -9   5       72.79       60.69      5.22 o
  -6  -9   5       14.28        9.11      2.42 o
  -5  -9   5      267.49      273.76      7.66 o
  -4  -9   5     1150.03     1154.87     17.26 o
  -3  -9   5      105.10      115.32      4.17 o
  -2  -9   5     1515.58     1410.17     18.40 o
  -1  -9   5     3006.04     2819.25     33.60 o
   0  -9   5     2953.47     2904.14     37.11 o
   1  -9   5       20.90       28.70      2.26 o
   2  -9   5       87.57       93.72      3.68 o
   3  -9   5      157.31      146.14      4.27 o
   4  -9   5     1855.58     1714.11     24.18 o
   5  -9   5     2322.75     2278.46     33.90 o
   6  -9   5      468.71      480.35     12.92 o
   7  -9   5       33.61       33.53      3.77 o
   8  -9   5      149.64      160.63      7.09 o
   9  -9   5       90.00       87.09      6.93 o
  10  -9   5       35.79       41.30      4.42 o
 -12  -8   5        2.45        4.82      3.59 o
 -11  -8   5       49.80       47.11      5.12 o
 -10  -8   5      164.33      169.76      7.21 o
  -9  -8   5      467.23      504.45     18.35 o
  -8  -8   5      529.37      542.23     13.39 o
  -7  -8   5     1716.29     1731.48     36.79 o
  -6  -8   5       29.63       26.84      2.68 o
  -5  -8   5      122.49      114.93      3.92 o
  -4  -8   5      100.24      112.42      4.00 o
  -3  -8   5      260.82      262.50      5.26 o
  -2  -8   5     2794.31     2746.59     28.46 o
  -1  -8   5       76.45       62.52      2.53 o
   0  -8   5      138.49      143.38      3.35 o
   1  -8   5     1485.42     1367.31     16.04 o
   2  -8   5        2.98        1.87      1.25 o
   3  -8   5     1697.46     1646.21     21.05 o
   4  -8   5       39.20       39.08      2.55 o
   5  -8   5       19.13       16.07      2.13 o
   6  -8   5       45.55       37.17      3.23 o
   7  -8   5      215.60      212.22      7.44 o
   8  -8   5        1.72        2.51      2.46 o
   9  -8   5       38.97       30.10      3.74 o
  10  -8   5       53.55       66.44      5.09 o
 -12  -7   5       39.03       40.07      4.92 o
 -11  -7   5        3.49        0.14      2.95 o
 -10  -7   5       28.12       23.03      3.47 o
  -9  -7   5      189.03      220.53      8.06 o
  -8  -7   5       31.02       34.87      5.52 o
  -7  -7   5      195.20      210.77      6.02 o
  -6  -7   5       54.10       62.89      3.32 o
  -5  -7   5      889.77      909.54     12.69 o
  -4  -7   5       32.93       29.82      1.99 o
  -3  -7   5      110.69      105.57      3.35 o
  -2  -7   5     2048.21     1927.60     22.54 o
  -1  -7   5      106.43      112.34      2.82 o
   0  -7   5       13.40       17.18      1.37 o
   1  -7   5      433.10      420.08      6.13 o
   2  -7   5     1334.05     1260.48     14.34 o
   3  -7   5      538.51      468.27      7.50 o
   4  -7   5       32.16       28.12      2.12 o
   5  -7   5     1888.13     1893.00     23.89 o
   6  -7   5       15.20       19.04      1.97 o
   7  -7   5     1503.66     1525.25     20.75 o
   8  -7   5       62.40       69.01      4.31 o
   9  -7   5        8.95        7.78      3.14 o
  10  -7   5      809.97      818.38     19.30 o
  11  -7   5        0.02        1.90      3.93 o
 -12  -6   5       17.04       16.70      5.67 o
 -11  -6   5       19.43       23.04      5.78 o
 -10  -6   5       15.65       16.64      3.23 o
  -9  -6   5      633.15      692.87     16.18 o
  -8  -6   5        9.81        7.67      2.33 o
  -7  -6   5      583.56      574.86      9.97 o
  -6  -6   5       87.51       85.52      3.85 o
  -5  -6   5      374.73      391.76      6.52 o
  -4  -6   5      366.32      372.80      5.92 o
  -3  -6   5       16.93       10.12      1.18 o
  -2  -6   5      556.91      525.29      7.53 o
  -1  -6   5     1143.32     1176.46     13.21 o
   0  -6   5       27.09       43.78      2.27 o
   1  -6   5      428.71      407.50      6.23 o
   2  -6   5      153.49      156.54      3.50 o
   3  -6   5     1525.92     1426.22     16.40 o
   4  -6   5      562.39      534.49      7.70 o
   5  -6   5     1545.18     1473.76     17.98 o
   6  -6   5      374.87      349.61      6.36 o
   7  -6   5      155.37      159.56      4.32 o
   8  -6   5       87.12       83.67      4.21 o
   9  -6   5      172.00      182.66      6.68 o
  10  -6   5       77.59       81.51      7.17 o
  11  -6   5       58.90       49.03      7.88 o
 -12  -5   5        8.26        4.16      3.27 o
 -11  -5   5       99.85       88.33      5.92 o
 -10  -5   5        7.03        8.04      2.89 o
  -9  -5   5      252.13      272.30      7.19 o
  -8  -5   5      144.19      146.67      4.68 o
  -7  -5   5     2940.55     3107.27     38.86 o
  -6  -5   5      541.14      583.82      9.64 o
  -5  -5   5      312.74      311.78      5.05 o
  -4  -5   5     1155.82     1057.78     12.62 o
  -3  -5   5        3.33        1.46      0.84 o
  -2  -5   5      128.16      118.46      2.58 o
  -1  -5   5        1.52        7.37      0.91 o
   0  -5   5       51.23       79.46      2.37 o
   1  -5   5     1200.66     1300.37     14.04 o
   2  -5   5      661.27      713.89      8.60 o
   3  -5   5        1.68        2.50      0.86 o
   4  -5   5       32.02       32.81      1.65 o
   5  -5   5       39.94       51.89      2.30 o
   6  -5   5      138.50      137.39      5.03 o
   7  -5   5      195.03      188.48      4.79 o
   8  -5   5       85.67       82.47      3.74 o
   9  -5   5      261.00      245.94      7.60 o
  10  -5   5      438.72      436.54     11.58 o
  11  -5   5       83.89       82.24      7.55 o
  12  -5   5      144.77      132.43      9.07 o
 -13  -4   5       22.68       17.76      5.43 o
 -12  -4   5        6.50        5.71      3.01 o
 -11  -4   5      190.67      206.61      9.16 o
 -10  -4   5        8.40        5.16      3.10 o
  -9  -4   5      130.99      125.55      5.05 o
  -8  -4   5     1541.51     1644.79     22.46 o
  -7  -4   5       18.04       22.49      2.13 o
  -6  -4   5      240.25      225.21      4.50 o
  -5  -4   5       20.08       24.06      1.53 o
  -4  -4   5     3574.97     3638.92     38.97 o
  -3  -4   5      389.84      403.39      6.29 o
  -2  -4   5        0.78        2.40      0.70 o
  -1  -4   5     3439.92     3705.66     38.04 o
   0  -4   5      350.56      368.49      5.12 o
   1  -4   5     8610.02     9044.47    100.21 o
   2  -4   5       93.47       78.25      2.03 o
   3  -4   5     1795.12     1930.92     20.69 o
   4  -4   5      179.93      159.58      3.05 o
   5  -4   5       65.17       66.96      2.46 o
   6  -4   5      611.53      612.51      8.80 o
   7  -4   5      409.05      386.46      6.62 o
   8  -4   5      170.03      169.30      4.74 o
   9  -4   5        1.30        2.38      1.64 o
  10  -4   5      542.70      552.31     12.58 o
  11  -4   5      132.80       74.00     25.13 o
  12  -4   5       32.70       38.15      6.53 o
 -13  -3   5        5.81        2.06      5.31 o
 -12  -3   5       43.32       49.96      7.50 o
 -11  -3   5      975.08      953.77     28.11 o
 -10  -3   5      193.86      198.03      7.28 o
  -9  -3   5        4.03        1.90      1.71 o
  -8  -3   5      408.64      431.70      7.00 o
  -7  -3   5      330.20      351.92      6.15 o
  -6  -3   5      115.12      114.88      2.88 o
  -5  -3   5       84.98       66.75      2.17 o
  -4  -3   5      143.35      163.95      3.18 o
  -3  -3   5      544.63      522.26      6.16 o
  -2  -3   5       32.25       40.25      1.47 o
  -1  -3   5     9280.51     9797.22    109.55 o
   0  -3   5      739.11      800.25     19.09 o
   1  -3   5      601.30      699.12      8.72 o
   2  -3   5      107.47      107.17      3.02 o
   3  -3   5     2469.92     2569.46     37.71 o
   4  -3   5     2015.10     2184.61     21.96 o
   5  -3   5      131.52      145.85      2.97 o
   6  -3   5     1825.80     1762.38     19.68 o
   7  -3   5      501.69      486.25      7.54 o
   8  -3   5      466.17      451.32      7.79 o
   9  -3   5        6.49        4.89      1.50 o
  10  -3   5       35.11       38.94      3.26 o
  11  -3   5        1.67        0.88      2.81 o
  12  -3   5        0.66       -5.19      2.59 o
 -13  -2   5       15.81        8.03      4.53 o
 -12  -2   5        3.67       10.06      4.45 o
 -11  -2   5      158.17      173.90     10.35 o
 -10  -2   5        1.11        1.17      1.89 o
  -9  -2   5       23.79       21.06      2.67 o
  -8  -2   5      158.91      178.90      4.85 o
  -7  -2   5        1.92        4.25      1.25 o
  -6  -2   5      286.95      282.60      4.30 o
  -5  -2   5       10.51       11.89      0.96 o
  -4  -2   5      122.57       85.83      1.94 o
  -3  -2   5      940.02     1036.15     12.33 o
  -2  -2   5      809.87      799.65     10.73 o
  -1  -2   5    14323.40    15018.89    197.44 o
   0  -2   5     3113.63     3181.58     49.82 o
   1  -2   5     7779.01     8328.02     94.75 o
   2  -2   5      671.60      605.55      8.26 o
   3  -2   5     1270.14     1426.48     16.10 o
   4  -2   5     1159.55     1111.97     13.61 o
   5  -2   5      160.04      195.59      3.44 o
   6  -2   5      542.91      553.12      7.58 o
   7  -2   5       38.44       41.63      2.05 o
   8  -2   5      849.47      850.74     11.14 o
   9  -2   5      519.69      508.06      8.66 o
  10  -2   5       84.60       93.12      4.24 o
  11  -2   5       65.32       63.16      5.69 o
  12  -2   5       41.04       36.85      7.37 o
  13  -2   5      455.52      425.26     34.46 o
 -13  -1   5        2.43        0.49      3.91 o
 -12  -1   5      130.37      137.03      7.76 o
 -11  -1   5      108.51      106.87      5.91 o
 -10  -1   5       58.62       58.29      4.30 o
  -9  -1   5       25.51       27.62      2.28 o
  -8  -1   5      661.58      661.35      9.67 o
  -7  -1   5        2.17        2.22      1.20 o
  -6  -1   5      190.56      219.76      3.63 o
  -5  -1   5       11.37       10.43      0.88 o
  -4  -1   5       21.95       23.06      1.72 o
  -3  -1   5     1894.68     1834.11     18.47 o
  -2  -1   5     1018.77     1030.77     14.82 o
  -1  -1   5     5735.64     5624.72     63.98 o
   0  -1   5     1369.89     1482.14     18.98 o
   1  -1   5     2197.79     2085.97     26.24 o
   2  -1   5     2590.04     2645.15     38.99 o
   3  -1   5      584.82      650.91      8.57 o
   4  -1   5     3142.17     3134.49     35.95 o
   5  -1   5      157.85      137.09      3.35 o
   6  -1   5     2143.55     2186.86     23.34 o
   7  -1   5       30.91       29.10      1.79 o
   8  -1   5      184.32      193.52      4.36 o
   9  -1   5      607.99      616.91     10.02 o
  10  -1   5      718.48      716.68     11.47 o
  11  -1   5       13.03        4.55      3.05 o
  12  -1   5      143.72      129.51      9.29 o
  13  -1   5        9.18        3.52      2.94 o
 -13   0   5        0.11        3.48      3.76 o
 -12   0   5      407.16      437.81     41.80 o
 -11   0   5      235.63      247.92      8.18 o
 -10   0   5       49.19       48.64      3.42 o
  -9   0   5      123.84      113.88      4.71 o
  -8   0   5     1404.99     1564.96     18.88 o
  -7   0   5        0.00       -0.16      0.95 o
  -6   0   5      545.29      592.35      7.27 o
  -5   0   5      415.92      441.22      5.57 o
  -4   0   5       13.24       17.99      0.95 o
  -3   0   5     1489.91     1421.38     17.30 o
  -2   0   5     1136.50     1142.24     11.46 o
  -1   0   5    18406.51    18659.17    212.52 o
   0   0   5      369.45      381.58      6.67 o
   1   0   5       39.12       37.94      2.03 o
   2   0   5     1012.75     1265.59     16.34 o
   3   0   5     2733.33     3086.75     37.75 o
   4   0   5     1123.10     1193.93     14.63 o
   5   0   5      285.73      272.52      4.29 o
   6   0   5      921.92      983.94     13.64 o
   7   0   5       36.07       42.00      2.10 o
   8   0   5        6.41        6.83      1.31 o
   9   0   5      907.49      928.56     14.53 o
  10   0   5        2.56        4.61      1.84 o
  11   0   5       21.62       22.30      3.34 o
  12   0   5      154.75      149.23     11.16 o
  13   0   5       36.96       30.75      5.41 o
 -13   1   5      102.93       78.62      6.88 o
 -12   1   5      381.77      345.59     22.56 o
 -11   1   5       18.41       15.13      7.11 o
 -10   1   5        5.17        6.81      2.42 o
  -9   1   5       15.75       19.90      2.30 o
  -8   1   5     2724.15     2768.92     32.72 o
  -7   1   5      354.02      381.73      6.54 o
  -6   1   5       42.07       58.36      2.27 o
  -5   1   5      916.90      915.64     11.83 o
  -4   1   5      135.04      156.30      2.99 o
  -3   1   5     3298.96     3455.99     36.70 o
  -2   1   5       64.88       56.65      1.16 o
  -1   1   5     1936.11     1749.77     21.04 o
   0   1   5      216.30      199.26      3.35 o
   1   1   5     5257.71     5213.02     69.45 o
   2   1   5    14537.94    14938.06    216.42 o
   3   1   5     1534.23     1681.00     27.60 o
   4   1   5        0.77        0.84      0.57 o
   5   1   5        3.77        7.86      0.84 o
   6   1   5        0.93       -1.19      0.76 o
   7   1   5       47.75       39.01      1.85 o
   8   1   5      303.25      301.08      5.66 o
   9   1   5      140.83      137.30      4.18 o
  10   1   5      114.19      109.04      4.82 o
  11   1   5       12.70        7.87      2.96 o
  12   1   5       49.25       34.30      5.09 o
  13   1   5       14.19       23.52      6.05 o
 -13   2   5       31.51       37.43      5.25 o
 -12   2   5        1.39        7.72      4.08 o
 -11   2   5       49.96       52.28      6.14 o
 -10   2   5      452.37      441.76      8.61 o
  -9   2   5      734.12      721.18     11.70 o
  -8   2   5     5371.62     5418.13     64.82 o
  -7   2   5     3517.19     3734.17     42.45 o
  -6   2   5       35.03       36.75      3.17 o
  -5   2   5        9.57       18.40      1.27 o
  -4   2   5      387.31      436.65      6.53 o
  -3   2   5      587.04      585.20      7.27 o
  -2   2   5       32.08       28.34      1.37 o
  -1   2   5      668.13      817.98     10.67 o
   0   2   5     4854.29     4684.44     61.67 o
   1   2   5      118.26      125.75      2.55 o
   2   2   5      567.22      496.74      7.38 o
   3   2   5     1024.70     1089.53     13.86 o
   4   2   5     1591.99     1605.60     19.09 o
   5   2   5     1661.17     1659.29     26.73 o
   6   2   5       73.22       81.58      2.38 o
   7   2   5       37.02       47.98      2.40 o
   8   2   5      307.73      318.01      6.79 o
   9   2   5     1127.74     1143.44     15.95 o
  10   2   5       74.99       68.16      3.59 o
  11   2   5        0.76        0.40      1.94 o
  12   2   5      246.21      237.87     10.99 o
  13   2   5      130.73      138.25      9.89 o
 -13   3   5        7.15       12.84      4.15 o
 -12   3   5      150.14      136.49      8.35 o
 -11   3   5       57.28       53.69      4.97 o
 -10   3   5       12.39       10.18      1.96 o
  -9   3   5       13.28        8.41      2.46 o
  -8   3   5      240.37      234.12      6.83 o
  -7   3   5      430.87      411.01      7.75 o
  -6   3   5      222.39      227.29      3.73 o
  -5   3   5     3370.69     3405.85     36.60 o
  -4   3   5       28.66       29.60      1.73 o
  -3   3   5     1436.58     1433.22     17.76 o
  -2   3   5      579.03      578.06      8.98 o
  -1   3   5      103.10      125.92      3.08 o
   0   3   5      945.02     1068.55     15.25 o
   1   3   5      872.14      944.00     12.37 o
   2   3   5     5894.74     5900.24     72.42 o
   3   3   5      994.66     1061.71     15.70 o
   4   3   5      392.57      546.06      6.78 o
   5   3   5        9.33       12.66      1.35 o
   6   3   5      899.60     1020.28     11.91 o
   7   3   5     2878.54     2976.99     34.77 o
   8   3   5      294.33      302.15      6.05 o
   9   3   5       76.77       74.35      3.70 o
  10   3   5      248.09      252.88      6.60 o
  11   3   5      259.98      257.38      7.02 o
  12   3   5      696.20      722.25     20.91 o
  13   3   5        3.10        2.96      4.54 o
 -13   4   5       12.76       -0.11      3.97 o
 -12   4   5        6.30        2.82      5.56 o
 -11   4   5      175.21      177.91     10.47 o
 -10   4   5       33.44       29.81      3.15 o
  -9   4   5      756.00      759.74     12.05 o
  -8   4   5      463.36      461.24      8.78 o
  -7   4   5      137.73      163.72      4.29 o
  -6   4   5       24.42       31.82      2.10 o
  -5   4   5        9.71       16.50      1.54 o
  -4   4   5      627.30      698.88     10.76 o
  -3   4   5      439.96      489.00      7.51 o
  -2   4   5     2310.63     2434.19     34.35 o
  -1   4   5      765.81      784.21     13.09 o
   0   4   5     2200.62     2433.13     41.16 o
   1   4   5      132.96      116.29      2.68 o
   2   4   5      115.58      138.20      2.81 o
   3   4   5      590.00      612.22      8.01 o
   4   4   5        3.36        8.56      0.89 o
   5   4   5     2857.92     2937.52     34.74 o
   6   4   5     1416.53     1486.52     16.84 o
   7   4   5     1083.25     1142.60     14.93 o
   8   4   5        3.33        4.29      1.57 o
   9   4   5      100.27       99.83      4.23 o
  10   4   5      261.28      286.23      7.02 o
  11   4   5       41.18       33.98      3.25 o
  12   4   5      124.35      122.82      7.55 o
  13   4   5      292.58      318.81     13.04 o
 -12   5   5        0.15        0.35      2.91 o
 -11   5   5      207.95      209.73     23.29 o
 -10   5   5       22.61       25.38      3.17 o
  -9   5   5        0.15        1.97      1.56 o
  -8   5   5        1.36       -1.75      1.44 o
  -7   5   5        0.37        1.07      1.49 o
  -6   5   5      116.46       97.06      4.80 o
  -5   5   5     1733.68     1677.72     21.63 o
  -4   5   5      484.91      493.67      8.33 o
  -3   5   5     1055.06     1030.40     15.77 o
  -2   5   5     7133.88     7238.52     98.30 o
  -1   5   5      126.07      125.73      9.92 o
   0   5   5     2126.97     2419.79     37.03 o
   1   5   5     6344.54     6661.39     98.85 o
   2   5   5     7720.63     8149.82     99.91 o
   3   5   5      452.06      452.20      5.32 o
   4   5   5       48.52       54.84      1.68 o
   5   5   5     6097.89     6617.10     75.25 o
   6   5   5       14.82       18.95      1.63 o
   7   5   5      240.48      215.07      5.22 o
   8   5   5       92.97       99.92      3.94 o
   9   5   5        4.62        4.78      2.24 o
  10   5   5        0.07        0.28      1.70 o
  11   5   5      150.60      153.06      5.74 o
  12   5   5      497.45      533.97     14.73 o
  13   5   5       66.61       68.29      7.15 o
 -12   6   5        1.17        1.20      3.77 o
 -11   6   5      295.81      269.44     10.01 o
 -10   6   5       27.36       31.56      4.56 o
  -9   6   5       10.00        6.25      2.21 o
  -8   6   5       12.93       12.18      2.23 o
  -7   6   5        9.67        9.35      1.89 o
  -6   6   5       33.46       21.45      2.15 o
  -5   6   5       49.94       67.99      3.13 o
  -4   6   5      486.17      474.19      8.07 o
  -3   6   5      862.53      838.27     13.11 o
  -2   6   5       90.45       78.32      2.25 o
  -1   6   5      330.69      322.53      7.37 o
   0   6   5    11307.86    12219.30    144.75 o
   1   6   5     4067.28     4622.94     55.41 o
   2   6   5      883.48     1055.18     12.83 o
   3   6   5     2951.54     3324.75     33.62 o
   4   6   5       15.50       29.30      1.60 o
   5   6   5      237.42      200.28      5.45 o
   6   6   5      588.50      604.01      9.11 o
   7   6   5       37.72       58.06      2.85 o
   8   6   5      233.29      214.19      5.20 o
   9   6   5       45.85       44.20      3.13 o
  10   6   5      314.81      309.64      7.42 o
  11   6   5        1.29        0.50      1.95 o
  12   6   5       64.68       69.52      5.91 o
  13   6   5       12.15       11.81      5.61 o
 -12   7   5        2.95        1.56      3.70 o
 -11   7   5      164.98      155.09      8.39 o
 -10   7   5      221.99      211.47     10.65 o
  -9   7   5       31.89       29.79      2.90 o
  -8   7   5       34.53       34.33      2.89 o
  -7   7   5       18.66       16.97      2.23 o
  -6   7   5       72.85       70.28      3.57 o
  -5   7   5      146.87      140.68      3.97 o
  -4   7   5       52.31       61.36      2.86 o
  -3   7   5      115.57      118.24      3.63 o
  -2   7   5     2263.28     2056.51     30.30 o
  -1   7   5      709.68      641.56      9.58 o
   0   7   5     4720.28     4801.18     56.52 o
   1   7   5      766.05      806.75      9.78 o
   2   7   5     2486.43     2630.58     30.59 o
   3   7   5     1944.05     2293.14     33.66 o
   4   7   5      684.70      745.53     12.34 o
   5   7   5     3775.34     3818.25     57.14 o
   6   7   5      378.20      369.24      6.50 o
   7   7   5        0.43        2.47      1.26 o
   8   7   5        3.89        1.37      1.40 o
   9   7   5        0.94        1.83      1.64 o
  10   7   5      652.25      680.84     12.26 o
  11   7   5      238.05      252.33      7.54 o
  12   7   5        8.76        5.39      3.25 o
  13   7   5      180.47      185.72     10.56 o
 -11   8   5       76.72       89.75      7.22 o
 -10   8   5        8.34        4.24      4.18 o
  -9   8   5        0.59        0.57      2.07 o
  -8   8   5       66.37       67.84      3.86 o
  -7   8   5        0.78       -1.04      1.57 o
  -6   8   5     1244.23     1221.45     16.77 o
  -5   8   5      344.56      351.52      6.58 o
  -4   8   5       27.54       42.99      2.45 o
  -3   8   5        0.74        3.60      1.23 o
  -2   8   5     1796.92     1865.13     28.08 o
  -1   8   5      963.92      928.20     12.88 o
   0   8   5      322.21      234.75      4.29 o
   1   8   5       12.11        4.33      1.57 o
   2   8   5      181.79      165.34      2.99 o
   3   8   5      935.66      944.41     17.79 o
   4   8   5      145.52      142.51      4.34 o
   5   8   5      168.14      181.41      4.27 o
   6   8   5      700.58      756.26     14.48 o
   7   8   5       80.25       74.80      3.52 o
   8   8   5      114.60      127.02      4.75 o
   9   8   5       17.52       16.04      2.58 o
  10   8   5      540.77      573.45     11.77 o
  11   8   5       89.89       88.52      5.23 o
  12   8   5        2.52        2.25      3.31 o
  13   8   5       96.97      107.46     11.80 o
 -11   9   5       20.89       13.03      4.09 o
 -10   9   5        0.97        0.87      3.13 o
  -9   9   5        2.76        2.55      2.11 o
  -8   9   5      185.86      196.93      6.92 o
  -7   9   5       51.70       53.29      3.39 o
  -6   9   5      150.13      150.37      4.41 o
  -5   9   5      256.32      249.45      5.80 o
  -4   9   5        1.73        1.99      1.30 o
  -3   9   5       76.52       59.93      2.76 o
  -2   9   5     1022.77      926.64     13.09 o
  -1   9   5      771.57      725.87     11.38 o
   0   9   5      965.49      936.20     14.23 o
   1   9   5     2546.81     2299.88     31.45 o
   2   9   5       83.77       77.46      2.98 o
   3   9   5      131.40      114.30      2.99 o
   4   9   5      617.50      628.30     10.78 o
   5   9   5      311.74      340.32      6.93 o
   6   9   5       79.07       80.66      3.50 o
   7   9   5      189.71      193.96      5.15 o
   8   9   5     1261.46     1242.42     19.53 o
   9   9   5       52.29       52.27      3.77 o
  10   9   5        9.23        7.81      2.55 o
  11   9   5       54.40       50.32      4.49 o
  12   9   5        2.02        0.58      4.33 o
 -11  10   5      206.10      223.15      9.76 o
 -10  10   5      110.20      112.45      7.49 o
  -9  10   5      284.62      271.48      7.83 o
  -8  10   5      192.98      196.38      6.33 o
  -7  10   5       31.02       29.08      2.82 o
  -6  10   5      800.61      807.28     13.20 o
  -5  10   5       14.08        8.14      2.40 o
  -4  10   5        1.01        3.19      1.45 o
  -3  10   5      481.84      485.66      8.44 o
  -2  10   5     1001.47      915.89     14.28 o
  -1  10   5      738.10      666.69     10.93 o
   0  10   5      104.39       99.43      3.21 o
   1  10   5        6.76        4.54      1.08 o
   2  10   5      126.07      134.31      3.68 o
   3  10   5       62.42       70.83      2.83 o
   4  10   5     1937.36     1863.71     23.93 o
   5  10   5      571.37      574.61     11.10 o
   6  10   5        7.60        9.69      1.93 o
   7  10   5      126.75      134.35      5.09 o
   8  10   5      602.45      621.37     16.59 o
   9  10   5      216.65      238.81     11.23 o
  10  10   5       23.69       17.04      3.18 o
  11  10   5        2.15        1.68      2.64 o
  12  10   5        0.73       -1.59      4.43 o
 -10  11   5       14.23       14.30      4.83 o
  -9  11   5        7.94        8.85      3.24 o
  -8  11   5     2496.13     2565.83     37.24 o
  -7  11   5      373.17      353.72      8.56 o
  -6  11   5       53.17       56.55      6.23 o
  -5  11   5       24.71       24.95      2.83 o
  -4  11   5      164.73      151.62      4.91 o
  -3  11   5       52.61       56.97      4.55 o
  -2  11   5       37.49       42.55      2.77 o
  -1  11   5       46.97       36.48      2.45 o
   0  11   5      859.39      790.08     12.72 o
   1  11   5      631.58      550.55      9.61 o
   2  11   5      406.16      373.39      7.30 o
   3  11   5      778.31      693.88     11.50 o
   4  11   5        5.09        6.85      1.64 o
   5  11   5        6.60        5.90      1.77 o
   6  11   5      180.99      176.48      7.86 o
   7  11   5        3.14       -1.74      2.29 o
   8  11   5      109.37      105.39      5.45 o
   9  11   5      122.48      127.85      6.04 o
  10  11   5       47.73       45.98      4.18 o
  11  11   5       30.01       27.39      3.74 o
  12  11   5        5.90        0.82      6.68 o
 -10  12   5       10.57        1.77      7.62 o
  -9  12   5      130.08      121.37      8.58 o
  -8  12   5       34.05       34.65      4.00 o
  -7  12   5      176.49      171.24      6.58 o
  -6  12   5      796.08      809.09     15.66 o
  -5  12   5     3195.78     3125.02     46.88 o
  -4  12   5     1595.59     1527.91     25.01 o
  -3  12   5      290.79      290.75      7.47 o
  -2  12   5      299.15      280.28      6.86 o
  -1  12   5      759.31      702.31     12.16 o
   0  12   5     1085.64     1037.68     16.25 o
   1  12   5     2107.03     2098.58     29.52 o
   2  12   5      651.22      624.35     10.93 o
   3  12   5      184.57      171.37      4.91 o
   4  12   5     1554.14     1448.66     25.47 o
   5  12   5      501.39      498.83     10.16 o
   6  12   5     6123.68     5943.07     92.55 o
   7  12   5       28.27       30.99      3.51 o
   8  12   5        7.38        8.86      2.71 o
   9  12   5      549.70      557.67     13.74 o
  10  12   5       13.72       17.17      3.45 o
  11  12   5      412.40      436.53     21.17 o
  -9  13   5       10.04       11.21      4.53 o
  -8  13   5        0.09       -3.41      2.92 o
  -7  13   5       18.95       19.24      3.30 o
  -6  13   5      181.45      173.93      6.57 o
  -5  13   5       83.54       76.81      7.76 o
  -4  13   5      326.45      302.73      8.20 o
  -3  13   5        2.64        6.72      2.21 o
  -2  13   5      407.82      405.67      9.24 o
  -1  13   5      120.64      130.20      4.83 o
   0  13   5      201.76      185.61      5.64 o
   1  13   5     1316.58     1181.95     19.59 o
   2  13   5      732.94      731.86     13.43 o
   3  13   5      295.87      293.85      8.02 o
   4  13   5       13.04        9.25      2.35 o
   5  13   5       10.51       10.21      2.27 o
   6  13   5      555.34      553.14     20.53 o
   7  13   5      926.37      924.72     18.98 o
   8  13   5      145.86      159.06      6.87 o
   9  13   5       82.25       79.20      5.66 o
  10  13   5      206.66      226.29     11.53 o
  11  13   5      245.45      235.83     12.63 o
  -8  14   5      507.00      519.27     16.49 o
  -7  14   5      208.33      213.95     10.68 o
  -6  14   5       56.44       48.61      4.31 o
  -5  14   5      265.80      270.23     10.14 o
  -4  14   5      438.20      412.23     10.95 o
  -3  14   5      128.02      158.00      7.53 o
  -2  14   5       20.57       25.96      2.96 o
  -1  14   5      451.08      431.24      9.80 o
   0  14   5     2487.52     2250.72     34.49 o
   1  14   5        8.79        5.24      2.02 o
   2  14   5      959.63      911.45     16.27 o
   3  14   5       76.54       76.99      4.76 o
   4  14   5      389.73      367.72     15.36 o
   5  14   5      363.50      376.56      8.91 o
   6  14   5      118.94      131.52      7.19 o
   7  14   5      336.75      317.31     12.36 o
   8  14   5       17.94       17.64      3.30 o
   9  14   5       64.12       69.74      5.58 o
  10  14   5        0.96        1.76      2.99 o
  -7  15   5       23.70       24.12      5.23 o
  -6  15   5       36.10       27.77      6.38 o
  -5  15   5      196.56      189.37      7.60 o
  -4  15   5      103.15      108.90      6.37 o
  -3  15   5      171.20      165.09      6.80 o
  -2  15   5      296.56      317.47      8.54 o
  -1  15   5      434.72      435.29     10.21 o
   0  15   5      266.25      236.69      7.04 o
   1  15   5        0.48       -2.32      1.67 o
   2  15   5      282.75      255.49      9.58 o
   3  15   5       99.57      112.04      7.45 o
   4  15   5       20.97       27.89      3.44 o
   5  15   5       42.18       45.47      3.66 o
   6  15   5      194.22      205.95      7.73 o
   7  15   5        5.52        5.33      2.74 o
   8  15   5       30.70       33.53      4.15 o
   9  15   5       74.03       78.41      5.88 o
  10  15   5        0.42        2.24      5.54 o
  -6  16   5      171.99      180.85     12.29 o
  -5  16   5       90.82       93.52      6.34 o
  -4  16   5       86.94       94.14      6.18 o
  -3  16   5      217.18      225.17      8.15 o
  -2  16   5     1056.65     1087.89     21.88 o
  -1  16   5      146.56      161.17      6.70 o
   0  16   5     1600.73     1692.75     28.00 o
   1  16   5        0.66        0.95      2.41 o
   2  16   5       80.55       95.74      5.77 o
   3  16   5        0.27        0.68      2.35 o
   4  16   5       54.75       59.99      4.90 o
   5  16   5      334.56      337.24      8.87 o
   6  16   5       18.14       26.54      3.74 o
   7  16   5       70.52       80.41      5.72 o
   8  16   5        2.83        4.88      2.95 o
   9  16   5        0.09        5.04      4.73 o
  -5  17   5       65.01       56.85     14.95 o
  -4  17   5      260.27      266.10      9.45 o
  -3  17   5       79.02       77.68      5.72 o
  -2  17   5       11.90       12.17      4.19 o
  -1  17   5      181.64      220.16      8.12 o
   0  17   5        0.93        3.94      2.76 o
   1  17   5       83.38      101.69      6.22 o
   2  17   5      256.47      254.39      8.64 o
   3  17   5      256.34      267.71      8.95 o
   4  17   5       62.49       78.38      6.50 o
   5  17   5       70.13       63.28      4.58 o
   6  17   5        0.08        5.62      3.05 o
   7  17   5      127.25      120.14      7.11 o
   8  17   5      112.73      118.67      8.06 o
  -4  18   5      162.72      208.81     11.81 o
  -3  18   5       19.81       23.53      4.07 o
  -2  18   5      385.43      419.03     12.12 o
  -1  18   5       44.20       46.94      4.84 o
   0  18   5      115.90      142.63      7.33 o
   1  18   5        3.95        0.80      2.78 o
   2  18   5        3.08        0.46      3.28 o
   3  18   5       46.10       31.48      4.78 o
   4  18   5      273.40      315.23     10.24 o
   5  18   5      723.88      764.98     15.54 o
   6  18   5      420.43      449.27     27.50 o
  -1  19   5       50.15       72.68      6.69 o
   0  19   5        0.59       -0.91      3.53 o
   1  19   5       44.25       40.00      5.36 o
   2  19   5       22.84       22.27      6.73 o
   3  19   5      350.87      366.94     12.66 o
   4  19   5       89.14       97.08      6.13 o
  -2 -16   6      462.81      523.83     12.71 o
  -1 -16   6       10.95        9.18      3.36 o
   0 -16   6      178.51      195.41      8.77 o
  -5 -15   6       48.73       60.25      5.65 o
  -4 -15   6      456.96      507.02     13.99 o
  -3 -15   6      146.79      142.76      7.67 o
  -2 -15   6       16.43       19.75      3.58 o
  -1 -15   6       24.36       26.10      4.28 o
   0 -15   6        9.86        7.79      3.79 o
   1 -15   6      104.15      116.70      7.27 o
   2 -15   6      264.79      326.58     10.89 o
   3 -15   6      247.72      309.76     10.65 o
  -7 -14   6      533.72      585.00     15.42 o
  -6 -14   6      200.10      210.89      9.04 o
  -5 -14   6       33.38       22.84      4.06 o
  -4 -14   6        4.44        5.50      3.32 o
  -3 -14   6        4.66        5.70      2.91 o
  -2 -14   6        3.59        5.56      3.17 o
  -1 -14   6        7.81        7.88      3.59 o
   0 -14   6      441.48      460.60     12.81 o
   1 -14   6      435.03      428.81     12.31 o
   2 -14   6       15.04       12.79      3.63 o
   3 -14   6     1270.19     1444.56     28.87 o
   4 -14   6       72.58      101.20      6.85 o
   5 -14   6       54.85       53.76      5.41 o
  -8 -13   6       93.23       91.06      6.62 o
  -7 -13   6      112.47      122.27      7.07 o
  -6 -13   6        0.02        2.49      3.26 o
  -5 -13   6       14.30       10.33      3.44 o
  -4 -13   6      141.07      171.58      8.10 o
  -3 -13   6       31.08       33.95      3.98 o
  -2 -13   6      145.69      161.22      7.34 o
  -1 -13   6      152.30      151.64      8.06 o
   0 -13   6       48.49       51.01      4.69 o
   1 -13   6       58.05       68.02      5.28 o
   2 -13   6        1.40       -1.12      2.93 o
   3 -13   6       68.23       74.04      5.65 o
   4 -13   6       59.42       56.19      5.21 o
   5 -13   6       97.32      108.69      6.72 o
   6 -13   6      351.94      384.00     11.81 o
  -9 -12   6        1.41       -1.58      3.21 o
  -8 -12   6      133.59      143.93      7.62 o
  -7 -12   6       43.45       44.92      6.07 o
  -6 -12   6        0.05        0.44      2.85 o
  -5 -12   6       74.73       70.21      5.36 o
  -4 -12   6     2653.45     2520.14     36.41 o
  -3 -12   6        7.38        7.39      2.52 o
  -2 -12   6       59.29       55.29      4.30 o
  -1 -12   6      511.99      502.91     11.70 o
   0 -12   6       15.76       19.54      3.61 o
   1 -12   6      179.00      187.62      6.83 o
   2 -12   6      111.46      105.83      6.31 o
   3 -12   6      428.65      393.66     11.22 o
   4 -12   6       10.63        9.08      3.20 o
   5 -12   6       74.26       70.46      7.22 o
   6 -12   6      559.63      591.11     15.03 o
   7 -12   6      119.51      114.03      6.81 o
 -10 -11   6      175.51      154.68      7.99 o
  -9 -11   6       12.24        9.53      3.64 o
  -8 -11   6      130.79      142.30      7.45 o
  -7 -11   6       64.10       64.95      5.32 o
  -6 -11   6        8.72        3.53      2.82 o
  -5 -11   6        2.47        1.25      2.36 o
  -4 -11   6     1100.57     1154.31     18.94 o
  -3 -11   6      175.03      181.78      7.26 o
  -2 -11   6       91.01      104.63      6.30 o
  -1 -11   6      148.50      135.57      9.58 o
   0 -11   6        2.16        4.59      2.13 o
   1 -11   6        0.01        0.29      2.09 o
   2 -11   6      409.59      455.72     13.86 o
   3 -11   6      284.66      343.26     10.89 o
   4 -11   6       71.85       63.44      5.84 o
   5 -11   6       70.27       55.95      4.58 o
   6 -11   6      520.07      555.29     13.11 o
   7 -11   6       24.64       24.68      3.64 o
   8 -11   6      133.04      160.49      7.24 o
 -10 -10   6       26.43       26.95      5.73 o
  -9 -10   6       43.54       42.10      4.77 o
  -8 -10   6        0.13        2.16      3.93 o
  -7 -10   6      250.31      252.02      8.73 o
  -6 -10   6     1436.61     1388.51     26.70 o
  -5 -10   6      396.82      405.94     11.33 o
  -4 -10   6     2870.28     2755.94     38.86 o
  -3 -10   6      467.71      472.12      9.10 o
  -2 -10   6      158.47      156.62      4.85 o
  -1 -10   6       42.43       18.97      2.31 o
   0 -10   6      955.92      865.19     13.95 o
   1 -10   6      850.03      794.55     13.15 o
   2 -10   6      154.87      134.09      4.73 o
   3 -10   6        3.78        3.99      1.82 o
   4 -10   6       40.51       47.82      3.86 o
   5 -10   6      230.61      217.15      8.36 o
   6 -10   6      931.80      976.11     19.01 o
   7 -10   6        0.62       -1.87      2.36 o
   8 -10   6        4.88        1.50      2.93 o
   9 -10   6      292.12      283.89     12.76 o
 -11  -9   6      513.16      551.68     13.46 o
 -10  -9   6      111.18      124.40      8.26 o
  -9  -9   6       40.19       39.21      4.46 o
  -8  -9   6      151.26      153.04      7.15 o
  -7  -9   6      486.20      513.06     21.43 o
  -6  -9   6       45.68       59.48      4.06 o
  -5  -9   6     1334.40     1280.76     20.67 o
  -4  -9   6      733.16      678.48     11.29 o
  -3  -9   6     1911.30     1829.27     23.18 o
  -2  -9   6       43.47       36.53      3.03 o
  -1  -9   6       21.45       12.70      1.85 o
   0  -9   6      143.16      110.43      3.84 o
   1  -9   6     1838.40     1576.90     20.49 o
   2  -9   6     2144.55     1965.39     24.80 o
   3  -9   6      675.28      640.36     10.38 o
   4  -9   6        0.03       -1.47      1.52 o
   5  -9   6      230.78      228.87      6.16 o
   6  -9   6        0.78       -0.31      1.86 o
   7  -9   6      215.17      219.01      9.60 o
   8  -9   6        0.10       -1.01      2.58 o
   9  -9   6      212.99      232.23     11.41 o
  10  -9   6       58.45       65.70      7.31 o
 -11  -8   6      207.92      220.63      8.21 o
 -10  -8   6      329.28      367.78     10.18 o
  -9  -8   6       57.60       59.23      4.98 o
  -8  -8   6      144.71      126.12      8.28 o
  -7  -8   6       16.54       18.69      2.76 o
  -6  -8   6      281.12      275.64      7.01 o
  -5  -8   6     1339.51     1317.01     17.41 o
  -4  -8   6       33.78       34.98      2.42 o
  -3  -8   6      103.48      114.17      3.74 o
  -2  -8   6     2336.01     2147.76     26.23 o
  -1  -8   6      336.65      346.90      6.46 o
   0  -8   6     1869.71     1763.48     22.09 o
   1  -8   6       10.69       10.05      1.61 o
   2  -8   6       10.53       11.39      1.83 o
   3  -8   6      515.59      500.93      8.52 o
   4  -8   6        2.01        7.44      1.65 o
   5  -8   6       17.41       18.75      2.10 o
   6  -8   6       16.70       14.46      2.27 o
   7  -8   6       53.80       52.07      4.08 o
   8  -8   6        0.81        1.12      2.31 o
   9  -8   6       13.96       19.97      3.90 o
  10  -8   6       29.08       21.97      8.41 o
 -12  -7   6      121.61      140.52     14.65 o
 -11  -7   6        8.03       10.47      3.12 o
 -10  -7   6       58.76       65.06      4.92 o
  -9  -7   6        0.10       -0.49      1.90 o
  -8  -7   6       93.60       92.83     10.84 o
  -7  -7   6       37.68       31.94      2.93 o
  -6  -7   6      182.67      168.69      4.83 o
  -5  -7   6      169.01      162.63      4.30 o
  -4  -7   6       14.63       11.53      1.81 o
  -3  -7   6      257.57      269.07      5.21 o
  -2  -7   6      536.79      558.50      8.03 o
  -1  -7   6     1288.12     1190.54     14.37 o
   0  -7   6      634.96      538.63      7.78 o
   1  -7   6       90.06      102.10      3.05 o
   2  -7   6     3336.45     3242.54     37.82 o
   3  -7   6       38.70       39.45      2.85 o
   4  -7   6     2584.25     2519.66     30.48 o
   5  -7   6      251.43      262.45      5.74 o
   6  -7   6       33.73       35.78      2.46 o
   7  -7   6     1242.25     1219.23     18.52 o
   8  -7   6       12.01        8.65      2.77 o
   9  -7   6      504.97      489.80     12.80 o
  10  -7   6       60.14       46.87      6.20 o
  11  -7   6        0.78       -1.02      3.44 o
 -12  -6   6      191.01      188.07     12.61 o
 -11  -6   6       98.88      104.66      6.60 o
 -10  -6   6      356.35      361.04     15.64 o
  -9  -6   6       68.00       71.65      5.07 o
  -8  -6   6      572.26      576.09     12.17 o
  -7  -6   6      530.11      519.18      9.38 o
  -6  -6   6       35.74       33.66      2.86 o
  -5  -6   6      187.77      179.83      5.38 o
  -4  -6   6      213.47      212.35      4.50 o
  -3  -6   6       96.77      110.62      3.09 o
  -2  -6   6     1167.30     1139.87     12.93 o
  -1  -6   6        0.62       -0.54      0.77 o
   0  -6   6     1049.98      956.52     12.03 o
   1  -6   6      775.39      742.55      9.12 o
   2  -6   6     3240.04     3034.85     32.37 o
   3  -6   6     1168.81     1079.36     13.81 o
   4  -6   6      801.02      767.39     10.53 o
   5  -6   6       48.51       50.20      2.78 o
   6  -6   6      275.68      276.71      5.55 o
   7  -6   6      205.46      207.44      5.66 o
   8  -6   6       17.98       16.63      2.46 o
   9  -6   6      881.03      893.52     18.81 o
  10  -6   6      520.93      521.31     15.04 o
  11  -6   6      146.70      157.05     10.51 o
 -12  -5   6        9.84        9.63      5.06 o
 -11  -5   6        3.19        6.44      3.64 o
 -10  -5   6      747.68      762.66     18.83 o
  -9  -5   6      165.74      179.86      5.85 o
  -8  -5   6      126.98      128.00      5.88 o
  -7  -5   6      494.69      468.17      8.59 o
  -6  -5   6        3.67        3.89      1.49 o
  -5  -5   6        1.17        0.67      1.27 o
  -4  -5   6      163.07      139.71      3.34 o
  -3  -5   6      292.58      344.56      5.14 o
  -2  -5   6     1934.75     2096.59     21.66 o
  -1  -5   6      599.70      650.02      7.92 o
   0  -5   6      254.68      215.08      3.59 o
   1  -5   6       15.54       15.67      1.12 o
   2  -5   6       59.76       86.66      2.43 o
   3  -5   6        2.00        1.72      0.98 o
   4  -5   6      735.55      720.86      9.96 o
   5  -5   6      160.85      173.01      4.21 o
   6  -5   6      160.08      147.00      4.66 o
   7  -5   6      537.72      531.01      9.48 o
   8  -5   6      410.53      413.01      8.31 o
   9  -5   6      256.30      271.59      7.15 o
  10  -5   6      288.96      294.39     10.69 o
  11  -5   6      151.49      111.17     11.98 o
  12  -5   6        0.16        1.55      4.49 o
 -12  -4   6       17.76       11.25      5.25 o
 -11  -4   6      390.76      393.50     18.64 o
 -10  -4   6      216.66      226.87      9.51 o
  -9  -4   6       57.68       54.32      5.04 o
  -8  -4   6       46.48       49.98      3.05 o
  -7  -4   6      456.25      451.96      8.27 o
  -6  -4   6       32.17       38.97      2.45 o
  -5  -4   6      265.96      258.08      4.64 o
  -4  -4   6     3684.20     3819.12     44.38 o
  -3  -4   6     2441.28     2465.14     24.97 o
  -2  -4   6     2011.89     2168.64     23.14 o
  -1  -4   6      206.45      198.31      3.83 o
   0  -4   6     1125.91     1335.19     15.66 o
   1  -4   6       11.69        4.95      0.73 o
   2  -4   6      291.91      293.24      4.46 o
   3  -4   6      512.13      549.81      9.28 o
   4  -4   6      107.14      100.60      2.81 o
   5  -4   6      599.85      559.90      8.57 o
   6  -4   6       44.84       48.19      2.65 o
   7  -4   6     1492.37     1466.88     20.33 o
   8  -4   6      195.38      195.88      5.18 o
   9  -4   6       33.11       29.19      2.93 o
  10  -4   6      267.01      261.35      9.85 o
  11  -4   6      172.80      167.60     11.06 o
  12  -4   6      109.16       37.54     11.81 o
 -13  -3   6       83.65       65.69      8.28 o
 -12  -3   6       15.36       12.81      6.82 o
 -11  -3   6       97.24       95.23      5.90 o
 -10  -3   6      100.30       98.11      4.87 o
  -9  -3   6       33.74       38.30      2.81 o
  -8  -3   6       10.08        8.86      1.63 o
  -7  -3   6       22.84       21.79      1.90 o
  -6  -3   6      166.20      139.21      3.50 o
  -5  -3   6      314.89      318.13      4.94 o
  -4  -3   6     2650.24     2790.89     29.15 o
  -3  -3   6     2912.38     2999.82     29.69 o
  -2  -3   6      684.48      757.97      8.70 o
  -1  -3   6       27.73       29.43      1.51 o
   0  -3   6     5067.07     5473.09     73.97 o
   1  -3   6     2654.08     3018.84     37.21 o
   2  -3   6      256.05      302.33      4.76 o
   3  -3   6     7438.79     7738.74     80.91 o
   4  -3   6     1259.35     1200.92     13.42 o
   5  -3   6     2525.90     2429.62     27.21 o
   6  -3   6       33.87       25.66      1.78 o
   7  -3   6        2.98       -0.23      1.15 o
   8  -3   6      193.94      193.88      4.68 o
   9  -3   6        3.06        3.62      1.72 o
  10  -3   6      278.94      273.26      9.55 o
  11  -3   6        0.99        4.91      3.12 o
  12  -3   6      126.06      114.85     10.98 o
 -13  -2   6        0.27       -2.93      4.04 o
 -12  -2   6        3.01        1.51      2.92 o
 -11  -2   6        0.05        6.04      2.70 o
 -10  -2   6        0.56       -1.70      1.86 o
  -9  -2   6        9.00        8.24      1.76 o
  -8  -2   6       59.63       56.25      2.83 o
  -7  -2   6       26.57       27.89      2.57 o
  -6  -2   6      565.42      600.50      7.91 o
  -5  -2   6      124.79      123.00      2.28 o
  -4  -2   6     6274.78     6218.28     54.47 o
  -3  -2   6      103.86       96.07      2.12 o
  -2  -2   6     3173.85     3265.27     33.69 o
  -1  -2   6     2284.81     2122.75     27.06 o
   0  -2   6     3853.94     4521.77     55.47 o
   1  -2   6     4310.14     4469.67     54.87 o
   2  -2   6       57.69       89.97      2.41 o
   3  -2   6      210.16      196.84      4.53 o
   4  -2   6      370.39      383.43      6.32 o
   5  -2   6     1298.56     1375.68     18.05 o
   6  -2   6      153.65      138.56      3.91 o
   7  -2   6      620.49      606.30      9.88 o
   8  -2   6      127.95      124.60      3.73 o
   9  -2   6        7.83        4.23      1.67 o
  10  -2   6      952.78      947.46     19.75 o
  11  -2   6       26.46       28.42      5.00 o
  12  -2   6       52.93       52.06      7.19 o
 -13  -1   6        0.63       -3.58      8.28 o
 -12  -1   6       41.05       29.85      5.45 o
 -11  -1   6      180.63      185.32     13.23 o
 -10  -1   6       54.92       56.23      3.46 o
  -9  -1   6       14.60       13.07      1.86 o
  -8  -1   6       25.04       26.52      2.41 o
  -7  -1   6       23.15       20.37      2.15 o
  -6  -1   6       61.92       66.82      2.29 o
  -5  -1   6      384.19      396.26      5.29 o
  -4  -1   6     4492.26     4582.90     40.52 o
  -3  -1   6      439.79      474.53      6.74 o
  -2  -1   6     2034.58     1876.79     20.68 o
  -1  -1   6     3831.30     3786.83     50.40 o
   0  -1   6        3.66        8.64      0.86 o
   1  -1   6     3985.15     4091.26     60.46 o
   2  -1   6       10.39        5.62      0.87 o
   3  -1   6      573.72      596.20      8.78 o
   4  -1   6      116.31      102.41      3.23 o
   5  -1   6        6.65       15.92      1.54 o
   6  -1   6     1070.89     1083.70     15.43 o
   7  -1   6      965.63      941.75     13.32 o
   8  -1   6        4.62        5.58      1.45 o
   9  -1   6      455.34      440.17     12.95 o
  10  -1   6        1.58        0.85      1.79 o
  11  -1   6        1.52        2.78      2.57 o
  12  -1   6       27.84       31.87      5.24 o
  13  -1   6       18.56       14.68      4.78 o
 -13   0   6       17.34        8.36      4.97 o
 -12   0   6       17.45       14.71      5.18 o
 -11   0   6      539.43      473.27     20.83 o
 -10   0   6       14.51       17.08      2.11 o
  -9   0   6      674.03      682.89     10.65 o
  -8   0   6       39.37       37.33      2.32 o
  -7   0   6       81.10       86.28      3.70 o
  -6   0   6      337.91      337.22      5.55 o
  -5   0   6       29.36       29.33      1.96 o
  -4   0   6     4163.95     3986.27     40.73 o
  -3   0   6       17.69       12.32      0.95 o
  -2   0   6      126.68      138.03      2.28 o
  -1   0   6     1620.40     1828.28     26.05 o
   0   0   6      485.92      585.93     16.83 o
   1   0   6      933.61      960.74     16.24 o
   2   0   6      805.71      795.61     10.77 o
   3   0   6     2419.21     2583.28     29.86 o
   4   0   6      185.49      185.73      3.64 o
   5   0   6       13.94       10.60      1.23 o
   6   0   6     1547.75     1792.62     22.04 o
   7   0   6       32.82       41.82      2.41 o
   8   0   6       93.30       85.73      3.54 o
   9   0   6      169.73      162.44      5.12 o
  10   0   6      230.94      235.74     11.55 o
  11   0   6      185.66      182.01      6.00 o
  12   0   6      151.98      135.79      9.36 o
  13   0   6      406.82      413.81     21.48 o
 -13   1   6       35.96       14.24      8.01 o
 -12   1   6        0.57        6.64      4.00 o
 -11   1   6     1488.68     1502.21     34.31 o
 -10   1   6      264.46      266.97      6.99 o
  -9   1   6       16.46       16.03      1.87 o
  -8   1   6        1.81        0.59      1.28 o
  -7   1   6      303.28      310.43      5.85 o
  -6   1   6        8.05        6.71      1.27 o
  -5   1   6        0.21        1.07      0.82 o
  -4   1   6      128.84      125.83      2.73 o
  -3   1   6       47.15       53.77      2.26 o
  -2   1   6     2399.27     2364.94     23.49 o
  -1   1   6    12076.26    12194.29    159.20 o
   0   1   6      828.94      906.82     11.80 o
   1   1   6       18.94        9.48      1.21 o
   2   1   6      962.71     1011.85     16.75 o
   3   1   6      164.26      124.55      2.42 o
   4   1   6      891.72      890.54     11.55 o
   5   1   6      549.23      543.56      7.60 o
   6   1   6      247.36      266.56      5.02 o
   7   1   6     1070.48     1055.87     14.26 o
   8   1   6      137.08      135.54      4.38 o
   9   1   6      148.92      142.81      5.64 o
  10   1   6      172.29      174.03      5.54 o
  11   1   6      144.18      134.86      5.25 o
  12   1   6        0.92        6.04      3.59 o
  13   1   6        0.13        0.03      4.18 o
 -13   2   6      189.92      179.22     16.65 o
 -12   2   6      251.72      266.37     14.40 o
 -11   2   6     1751.89     1862.18     40.84 o
 -10   2   6      917.19      890.53     17.42 o
  -9   2   6      297.80      291.35      8.13 o
  -8   2   6      195.60      171.83      5.74 o
  -7   2   6      906.96      947.00     15.02 o
  -6   2   6      285.31      266.79      5.63 o
  -5   2   6       12.11        9.51      1.18 o
  -4   2   6     2049.10     2236.42     24.47 o
  -3   2   6      532.09      492.73      6.27 o
  -2   2   6      713.34      766.58     11.39 o
  -1   2   6      930.10      774.40     11.67 o
   0   2   6       38.55       45.03      1.73 o
   1   2   6     3570.72     3640.43     48.71 o
   2   2   6     6008.82     6326.83     78.49 o
   3   2   6     2336.45     2430.67     26.24 o
   4   2   6      133.94      175.18      3.87 o
   5   2   6      203.51      254.42      4.32 o
   6   2   6     1432.19     1513.65     17.56 o
   7   2   6       32.27       28.30      1.99 o
   8   2   6       75.50       71.44      3.51 o
   9   2   6      514.12      543.37     10.09 o
  10   2   6      262.20      278.81      6.44 o
  11   2   6       31.55       24.39      2.72 o
  12   2   6       70.25       47.68      5.14 o
  13   2   6       23.39       27.54     10.40 o
 -13   3   6       11.30        3.33      3.46 o
 -12   3   6        2.87        9.66      4.96 o
 -11   3   6        0.27       -2.25      2.32 o
 -10   3   6        0.79       -0.80      1.90 o
  -9   3   6        2.85        1.11      1.75 o
  -8   3   6      594.56      553.74     10.53 o
  -7   3   6       65.68       63.74      3.45 o
  -6   3   6       88.40       75.94      3.10 o
  -5   3   6      429.74      417.16      7.22 o
  -4   3   6        0.91       -0.03      0.88 o
  -3   3   6      223.17      249.91      3.48 o
  -2   3   6      439.05      453.66      7.41 o
  -1   3   6     3122.89     3178.45     42.04 o
   0   3   6      155.25      181.08      4.36 o
   1   3   6        2.55        1.06      0.53 o
   2   3   6      801.46      968.48     12.18 o
   3   3   6     3101.83     3454.03     39.16 o
   4   3   6     7401.15     8145.95    110.53 o
   5   3   6     1204.40     1314.96     22.41 o
   6   3   6      400.42      420.86      7.32 o
   7   3   6     1678.93     1745.47     21.53 o
   8   3   6      702.37      714.59     11.67 o
   9   3   6     2195.97     2212.85     27.34 o
  10   3   6       99.37      117.30      4.70 o
  11   3   6       34.04       31.90      3.16 o
  12   3   6       34.68       25.65      4.18 o
  13   3   6       94.48      112.25      8.74 o
 -12   4   6      163.53      138.14     10.23 o
 -11   4   6      261.77      261.18      8.71 o
 -10   4   6       75.99       63.65      4.23 o
  -9   4   6        1.19       -0.77      1.67 o
  -8   4   6      112.54      112.83      4.67 o
  -7   4   6      927.94      963.17     15.34 o
  -6   4   6      190.22      203.55      5.10 o
  -5   4   6      644.73      725.67     10.15 o
  -4   4   6      130.56      139.76      3.32 o
  -3   4   6     2496.23     2692.01     31.98 o
  -2   4   6       28.61       26.76      1.80 o
  -1   4   6     1294.90     1408.93     35.90 o
   0   4   6     1126.62     1226.76     19.39 o
   1   4   6      755.85      766.19     11.29 o
   2   4   6     6938.32     7553.14     86.26 o
   3   4   6     2536.96     2633.81     37.21 o
   4   4   6     2333.15     2459.20     37.87 o
   5   4   6      513.80      587.84      8.59 o
   6   4   6      688.09      717.06     10.70 o
   7   4   6     1561.36     1637.36     20.24 o
   8   4   6       36.59       38.41      2.50 o
   9   4   6      225.88      232.35      5.56 o
  10   4   6      999.18     1052.45     16.64 o
  11   4   6        5.34        3.42      2.57 o
  12   4   6      114.62      117.36      6.52 o
  13   4   6        8.02        8.00      4.60 o
 -12   5   6       18.20       21.33      4.38 o
 -11   5   6        0.27        0.54      3.41 o
 -10   5   6       54.26       49.83      3.90 o
  -9   5   6       35.47       33.73      3.18 o
  -8   5   6      646.94      626.23     11.95 o
  -7   5   6        5.17        1.83      1.51 o
  -6   5   6      623.00      590.83     10.27 o
  -5   5   6     3869.65     3926.07     47.05 o
  -4   5   6        3.13        6.27      1.08 o
  -3   5   6      471.51      556.49      7.17 o
  -2   5   6     2781.70     2845.65     39.47 o
  -1   5   6     8865.42     8967.97    172.52 o
   0   5   6     2381.73     2402.73     41.02 o
   1   5   6       60.92       47.82      2.05 o
   2   5   6    14754.06    15614.31    189.99 o
   3   5   6      124.62      145.30      2.19 o
   4   5   6      334.29      253.61      5.07 o
   5   5   6       93.26       79.86      2.31 o
   6   5   6      205.94      195.69      4.21 o
   7   5   6        7.89       12.05      1.47 o
   8   5   6      454.20      465.71     11.40 o
   9   5   6      620.31      666.52     14.59 o
  10   5   6       20.06       15.38      2.40 o
  11   5   6       25.33       27.77      3.58 o
  12   5   6        1.42        0.27      2.35 o
  13   5   6       70.50       62.82     11.26 o
 -12   6   6       20.46       18.42      4.17 o
 -11   6   6        3.10        0.41      3.01 o
 -10   6   6       11.21       11.68      2.58 o
  -9   6   6       51.21       45.35      3.60 o
  -8   6   6      225.08      221.78      7.68 o
  -7   6   6      150.20      142.27      4.78 o
  -6   6   6      259.67      269.10      6.19 o
  -5   6   6       59.33       47.42      2.67 o
  -4   6   6      252.23      247.22      5.59 o
  -3   6   6     7170.83     7386.38     79.98 o
  -2   6   6     5828.88     5981.95    119.75 o
  -1   6   6      512.69      551.26     16.83 o
   0   6   6      766.04      875.41     13.96 o
   1   6   6      112.43      150.91      3.20 o
   2   6   6        0.51       11.42      1.18 o
   3   6   6     2135.64     2254.42     23.49 o
   4   6   6      278.29      373.58      6.74 o
   5   6   6      159.09      112.07      3.84 o
   6   6   6      114.88      120.45      3.36 o
   7   6   6      188.91      173.34      4.34 o
   8   6   6       14.17       15.29      1.91 o
   9   6   6      183.74      173.97      5.17 o
  10   6   6        0.03        2.12      1.79 o
  11   6   6      108.21      101.47      5.03 o
  12   6   6       25.28       27.61      3.47 o
  13   6   6       58.46       68.44      7.58 o
 -12   7   6        9.36        4.80      3.55 o
 -11   7   6        1.27        2.16      4.03 o
 -10   7   6       27.23       25.72      3.57 o
  -9   7   6       26.87       27.21      2.88 o
  -8   7   6      168.19      162.84      5.36 o
  -7   7   6        0.16       -0.62      1.64 o
  -6   7   6       64.81       58.57      3.27 o
  -5   7   6     1584.90     1521.20     21.74 o
  -4   7   6      358.02      328.20      6.41 o
  -3   7   6     2832.65     2757.72     36.40 o
  -2   7   6     1174.93     1174.54     17.47 o
  -1   7   6      610.06      624.75     10.25 o
   0   7   6     4500.52     4923.56     63.87 o
   1   7   6     3934.55     4240.27     51.10 o
   2   7   6     3189.99     3322.87     38.15 o
   3   7   6       85.08       66.71      2.24 o
   4   7   6       20.62       19.93      1.31 o
   5   7   6       28.00       31.05      1.94 o
   6   7   6        0.03        0.94      1.05 o
   7   7   6     1860.28     1953.93     24.49 o
   8   7   6       54.36       57.24      3.77 o
   9   7   6       35.10       34.42      2.88 o
  10   7   6      734.98      753.73     13.12 o
  11   7   6      308.59      306.82      7.80 o
  12   7   6        1.26        4.30      2.59 o
  13   7   6        2.89        4.42      4.48 o
 -11   8   6        3.34        0.57      3.63 o
 -10   8   6        0.22       -1.33      2.60 o
  -9   8   6      238.11      240.78      7.19 o
  -8   8   6       12.51        8.88      2.14 o
  -7   8   6      116.45      115.59      4.41 o
  -6   8   6       32.78       41.95      3.10 o
  -5   8   6     1303.65     1296.74     18.15 o
  -4   8   6      291.77      278.24      5.96 o
  -3   8   6      138.50       88.05      3.27 o
  -2   8   6      250.74      297.53      5.01 o
  -1   8   6       45.14       58.44      2.73 o
   0   8   6       80.29       49.53      2.13 o
   1   8   6      284.81      279.20      5.14 o
   2   8   6      527.74      531.24      8.33 o
   3   8   6     2291.73     2467.63     34.05 o
   4   8   6      191.19      199.48      3.82 o
   5   8   6      538.60      578.36      9.88 o
   6   8   6      156.57      146.25      4.04 o
   7   8   6     2155.53     2210.44     29.11 o
   8   8   6      204.56      205.10      7.63 o
   9   8   6      245.30      242.98      6.65 o
  10   8   6      201.99      214.12      6.63 o
  11   8   6       45.06       36.53      3.71 o
  12   8   6      101.56       90.69      5.43 o
  13   8   6       32.38       35.26      7.40 o
 -11   9   6       79.78       76.52      8.10 o
 -10   9   6      103.29      102.70      6.29 o
  -9   9   6        2.24        8.23      2.45 o
  -8   9   6       43.92       46.04      3.43 o
  -7   9   6      212.54      214.96      5.78 o
  -6   9   6       26.71       23.77      2.35 o
  -5   9   6      260.91      244.33      5.70 o
  -4   9   6      163.19      173.75      4.43 o
  -3   9   6      230.14      245.33      7.75 o
  -2   9   6     1654.23     1519.36     21.26 o
  -1   9   6      478.73      481.42      7.63 o
   0   9   6      306.41      268.41      8.26 o
   1   9   6       22.71       20.30      1.53 o
   2   9   6       32.77       35.83      2.08 o
   3   9   6       64.59       55.36      1.90 o
   4   9   6      325.71      303.92      7.14 o
   5   9   6     2148.78     2112.59     36.06 o
   6   9   6      166.27      172.16      5.31 o
   7   9   6      323.54      348.76      7.45 o
   8   9   6        5.47        9.00      1.99 o
   9   9   6        9.07        6.43      2.08 o
  10   9   6       89.49       96.25      5.43 o
  11   9   6      139.85      147.69      6.83 o
  12   9   6       44.95       41.73      4.21 o
 -11  10   6       69.39       68.37      6.52 o
 -10  10   6        0.69       -2.26      3.48 o
  -9  10   6      268.96      271.00      7.83 o
  -8  10   6        2.39        3.85      2.31 o
  -7  10   6        4.68        3.29      1.90 o
  -6  10   6      411.19      411.29      8.28 o
  -5  10   6      421.60      416.06      8.49 o
  -4  10   6      184.80      164.30      4.47 o
  -3  10   6       39.43       33.22      2.41 o
  -2  10   6      102.57       97.45      3.66 o
  -1  10   6       25.93       28.29      1.87 o
   0  10   6      674.46      681.09     11.56 o
   1  10   6     2166.14     2115.34     31.07 o
   2  10   6      400.72      380.73      6.83 o
   3  10   6       98.36      126.81      3.41 o
   4  10   6        0.16       -1.24      1.09 o
   5  10   6      315.43      284.01      7.56 o
   6  10   6      413.28      409.37     10.62 o
   7  10   6      155.89      163.51      5.36 o
   8  10   6      100.81      106.87      5.17 o
   9  10   6        1.85        2.02      2.11 o
  10  10   6      709.81      756.74     15.40 o
  11  10   6       88.38       82.39      5.41 o
  12  10   6       96.58      104.77      6.85 o
 -10  11   6      140.22      139.18     10.05 o
  -9  11   6        8.21        7.28      2.79 o
  -8  11   6      231.22      234.65      8.73 o
  -7  11   6      179.47      185.91      6.04 o
  -6  11   6       21.52       24.06      2.73 o
  -5  11   6       39.39       39.00      3.21 o
  -4  11   6      107.13       98.65      4.30 o
  -3  11   6      611.24      586.43     11.69 o
  -2  11   6      656.83      606.21     11.65 o
  -1  11   6      262.83      244.35      6.06 o
   0  11   6      239.85      201.16      7.25 o
   1  11   6       94.87      103.91      4.10 o
   2  11   6       41.39       39.33      2.53 o
   3  11   6      831.29      781.30     13.61 o
   4  11   6        1.81        2.97      1.54 o
   5  11   6      375.61      371.76     11.43 o
   6  11   6     1063.20     1068.13     34.33 o
   7  11   6        8.63        7.08      2.39 o
   8  11   6      242.28      248.75      7.26 o
   9  11   6       10.91        8.41      2.45 o
  10  11   6      103.02      126.02      6.21 o
  11  11   6      145.76      163.65      6.88 o
  12  11   6       29.85       32.11      6.19 o
 -10  12   6       61.81       59.03      6.67 o
  -9  12   6      458.11      484.34     13.56 o
  -8  12   6     1224.10     1271.85     22.75 o
  -7  12   6     1105.74     1126.19     20.31 o
  -6  12   6       16.74       17.15      2.89 o
  -5  12   6       72.87       77.36      6.09 o
  -4  12   6       28.12       32.83      2.98 o
  -3  12   6     1192.79     1186.41     22.24 o
  -2  12   6     1681.68     1642.37     28.71 o
  -1  12   6      683.76      676.14     12.79 o
   0  12   6      168.39      157.45      4.99 o
   1  12   6     2549.42     2395.23     36.30 o
   2  12   6      571.45      557.43     10.84 o
   3  12   6     9200.60     8610.36    110.09 o
   4  12   6       56.73       51.49      4.13 o
   5  12   6        7.71       11.78      2.61 o
   6  12   6     1912.69     1859.58     36.71 o
   7  12   6       47.54       50.75      4.07 o
   8  12   6      870.45      887.67     30.98 o
   9  12   6      474.92      490.35     12.47 o
  10  12   6      822.15      849.10     17.03 o
  11  12   6      576.25      605.59     13.93 o
  -9  13   6      239.89      245.11     12.29 o
  -8  13   6      125.44      116.68      6.32 o
  -7  13   6      160.48      165.91      7.47 o
  -6  13   6       13.58       11.90      3.70 o
  -5  13   6      122.76      142.69      5.73 o
  -4  13   6      266.06      281.69      9.73 o
  -3  13   6      174.28      164.76      5.54 o
  -2  13   6     1103.30     1051.17     20.23 o
  -1  13   6      388.38      377.46      9.42 o
   0  13   6      706.75      675.14     14.01 o
   1  13   6       73.94       66.88      4.02 o
   2  13   6        5.93        3.23      1.68 o
   3  13   6     1272.21     1244.41     29.48 o
   4  13   6     1168.06     1111.74     23.45 o
   5  13   6      256.87      230.97      8.04 o
   6  13   6       24.33       19.56      3.24 o
   7  13   6       69.23       69.78      4.71 o
   8  13   6      361.23      382.76     10.51 o
   9  13   6      257.49      254.25     11.62 o
  10  13   6      157.63      179.33      7.94 o
  11  13   6       54.99       57.12      5.99 o
  -8  14   6      113.74      118.93      7.39 o
  -7  14   6      237.98      219.98      8.17 o
  -6  14   6       37.43       53.66      4.32 o
  -5  14   6      248.13      240.96      8.05 o
  -4  14   6      242.33      266.57      7.76 o
  -3  14   6     2589.00     2453.69     37.70 o
  -2  14   6       36.79       40.35      3.73 o
  -1  14   6      207.28      177.30      6.34 o
   0  14   6      317.26      313.92      8.58 o
   1  14   6      118.73      113.38      4.90 o
   2  14   6       86.70       99.91      5.34 o
   3  14   6      269.58      259.63      8.50 o
   4  14   6     1007.39      902.76     17.39 o
   5  14   6      106.79       99.12      5.96 o
   6  14   6       41.78       48.11      4.78 o
   7  14   6       10.65       14.50      2.94 o
   8  14   6        6.25        6.08      2.71 o
   9  14   6       78.37       79.60      5.64 o
  10  14   6       45.29       41.74      4.63 o
  -7  15   6       95.02      100.31      6.06 o
  -6  15   6       26.64       19.39      3.37 o
  -5  15   6      233.71      253.68      8.64 o
  -4  15   6      574.66      608.46     17.44 o
  -3  15   6      188.81      178.25      6.84 o
  -2  15   6        6.71        7.19      2.47 o
  -1  15   6      137.38      117.59      5.98 o
   0  15   6        5.76        6.69      3.55 o
   1  15   6      175.84      187.45      7.03 o
   2  15   6       87.71       90.10      5.63 o
   3  15   6       54.44       51.58      4.49 o
   4  15   6       11.24        6.99      2.25 o
   5  15   6       82.95       83.56      5.75 o
   6  15   6      391.31      385.35     11.80 o
   7  15   6       14.34       13.56      3.08 o
   8  15   6      248.34      272.72      9.02 o
   9  15   6       64.89       57.90      5.07 o
  10  15   6       17.80       12.87      3.94 o
  -6  16   6       63.30       60.36      4.97 o
  -5  16   6      358.35      387.46     11.19 o
  -4  16   6      212.26      232.61      8.27 o
  -3  16   6      623.45      683.83     15.52 o
  -2  16   6        0.17       -0.61      2.25 o
  -1  16   6      299.00      341.44     14.34 o
   0  16   6      102.31      120.60      6.01 o
   1  16   6        0.11        3.96      2.64 o
   2  16   6      429.90      436.85     15.12 o
   3  16   6      144.63      164.18     11.49 o
   4  16   6      291.19      300.46      8.54 o
   5  16   6        5.29        8.06      3.01 o
   6  16   6       66.60       58.30      4.74 o
   7  16   6       84.33       91.13      6.49 o
   8  16   6       34.60       35.26      4.23 o
   9  16   6      308.48      343.31     11.91 o
  -5  17   6       28.06       36.76      5.06 o
  -4  17   6       45.06       58.64      5.21 o
  -3  17   6       52.83       66.97      5.27 o
  -2  17   6       26.70       29.81      4.13 o
  -1  17   6      266.52      288.85      9.07 o
   0  17   6      261.74      262.91      9.70 o
   1  17   6       94.43      110.31      6.77 o
   2  17   6      482.89      507.27     16.73 o
   3  17   6       11.83       23.25      3.96 o
   4  17   6       15.16       14.29      3.01 o
   5  17   6      125.86      132.51      6.59 o
   6  17   6     1003.01     1030.80     21.22 o
   7  17   6      552.95      571.56     14.18 o
   8  17   6       23.64       32.34      4.71 o
  -4  18   6      156.23      168.72      8.60 o
  -3  18   6       96.31      123.43      7.86 o
  -2  18   6       19.58       17.76      3.62 o
  -1  18   6        7.14        2.44      2.93 o
   0  18   6       44.37       34.55      4.07 o
   1  18   6      349.74      398.45     12.86 o
   2  18   6      946.08      987.30     20.60 o
   3  18   6      242.22      259.43      7.47 o
   4  18   6      118.85      120.19      6.53 o
   5  18   6       62.29       59.51      4.85 o
   6  18   6       11.04        8.26      3.55 o
  -1  19   6       51.55       63.17      5.91 o
   0  19   6      382.52      420.85     13.97 o
   1  19   6       76.48       86.91      6.50 o
   2  19   6        3.04        0.26      3.23 o
   3  19   6       80.07       89.92      5.20 o
   4  19   6        8.03        8.96      3.54 o
  -4 -15   7       17.12       19.43      4.10 o
  -3 -15   7        0.68       -2.40      2.81 o
  -2 -15   7       94.10      106.12      6.83 o
  -1 -15   7      254.15      325.92     14.13 o
   0 -15   7      553.08      671.77     16.71 o
   1 -15   7       39.77       42.57      7.04 o
   2 -15   7      303.71      394.12     12.01 o
  -6 -14   7        0.09        2.13      4.23 o
  -5 -14   7       30.93       40.71      4.75 o
  -4 -14   7        0.49        2.12      3.10 o
  -3 -14   7      290.76      315.92      9.23 o
  -2 -14   7      493.81      483.64     13.81 o
  -1 -14   7        5.01       -0.13      3.11 o
   0 -14   7     1049.73     1150.24     25.43 o
   1 -14   7      287.01      308.55     10.24 o
   2 -14   7       33.56       43.55      7.80 o
   3 -14   7      102.34      116.65      6.83 o
   4 -14   7       27.08       25.28      4.32 o
  -7 -13   7      384.47      440.02     12.68 o
  -6 -13   7        8.02        8.24      4.26 o
  -5 -13   7        7.40        5.99      3.23 o
  -4 -13   7        8.50        6.71      2.65 o
  -3 -13   7        1.80        3.15      2.79 o
  -2 -13   7        0.04        5.44      2.75 o
  -1 -13   7       11.02       15.88      3.40 o
   0 -13   7       24.98       20.73      3.50 o
   1 -13   7       49.34       45.36      4.62 o
   2 -13   7       54.88       47.04      4.70 o
   3 -13   7      462.36      456.65     12.62 o
   4 -13   7       53.63       54.90      7.14 o
   5 -13   7      528.40      587.19     16.69 o
   6 -13   7        0.80        4.50      5.12 o
  -8 -12   7        1.38       -1.18      3.11 o
  -7 -12   7     1725.62     1689.25     32.35 o
  -6 -12   7       18.45       15.77      3.39 o
  -5 -12   7      147.20      142.17      6.88 o
  -4 -12   7      429.97      415.69      9.59 o
  -3 -12   7      270.54      257.66      7.95 o
  -2 -12   7      281.38      277.82      8.53 o
  -1 -12   7       45.77       42.95      4.45 o
   0 -12   7      532.85      511.55     15.20 o
   1 -12   7        5.67       -0.41      2.08 o
   2 -12   7      232.76      222.08      8.06 o
   3 -12   7     1728.26     1866.81     34.53 o
   4 -12   7      280.39      299.72     16.60 o
   5 -12   7       31.48       45.49      4.86 o
   6 -12   7      140.02      143.01     21.24 o
   7 -12   7       11.50       22.45      6.05 o
  -9 -11   7       27.16       24.20      4.21 o
  -8 -11   7       32.06       34.13      5.18 o
  -7 -11   7      475.48      531.58     13.76 o
  -6 -11   7      109.50      112.35      6.26 o
  -5 -11   7        2.26        2.85      2.12 o
  -4 -11   7       19.85       22.90      2.98 o
  -3 -11   7       25.97       26.03      3.54 o
  -2 -11   7        2.46        2.85      2.22 o
  -1 -11   7      211.42      223.89      6.42 o
   0 -11   7      296.32      365.04      8.53 o
   1 -11   7       13.69       13.38      2.69 o
   2 -11   7      250.95      244.85      7.52 o
   3 -11   7      704.80      704.03     15.96 o
   4 -11   7      115.06      117.02     12.96 o
   5 -11   7      238.88      225.41     29.15 o
   6 -11   7       32.77       36.98      4.11 o
   7 -11   7        7.29        0.05      3.29 o
   8 -11   7       55.71       63.90      7.92 o
 -10 -10   7       67.76       75.11     12.04 o
  -9 -10   7      815.86      817.20     20.60 o
  -8 -10   7      409.41      432.32     11.99 o
  -7 -10   7     1538.47     1546.41     29.51 o
  -6 -10   7      221.61      204.42      7.60 o
  -5 -10   7       63.01       66.30      4.10 o
  -4 -10   7        6.41       11.51      2.31 o
  -3 -10   7      892.16      829.14     13.63 o
  -2 -10   7      795.48      759.90     11.79 o
  -1 -10   7       59.66       46.68      2.85 o
   0 -10   7       57.38       49.10      2.94 o
   1 -10   7       13.58       26.04      2.33 o
   2 -10   7       48.83       43.60      3.09 o
   3 -10   7      719.74      756.26     17.07 o
   4 -10   7       12.94       16.30      3.42 o
   5 -10   7       21.68       34.94      3.88 o
   6 -10   7      636.75      621.26     15.06 o
   7 -10   7        8.07        0.55      4.16 o
   8 -10   7       18.88       22.55      5.09 o
 -10  -9   7      133.99      144.47     11.53 o
  -9  -9   7        9.58        5.94      3.11 o
  -8  -9   7      367.82      382.52     14.53 o
  -7  -9   7      272.14      255.86      8.48 o
  -6  -9   7      504.18      488.92     10.19 o
  -5  -9   7        4.67        6.21      1.90 o
  -4  -9   7      283.04      253.97      5.81 o
  -3  -9   7      187.20      161.65      4.55 o
  -2  -9   7     1092.92      940.57     13.56 o
  -1  -9   7     1931.80     1786.93     22.77 o
   0  -9   7      452.70      409.56      7.54 o
   1  -9   7       23.45       13.66      2.10 o
   2  -9   7      427.30      425.53      7.84 o
   3  -9   7       59.71       44.44      2.98 o
   4  -9   7      435.47      395.17      8.11 o
   5  -9   7        0.05        0.49      1.76 o
   6  -9   7      544.34      568.09     16.35 o
   7  -9   7      151.91      153.83      6.87 o
   8  -9   7      973.61     1016.68     35.35 o
   9  -9   7       10.67       13.64      4.66 o
 -11  -8   7       22.72       18.17      5.82 o
 -10  -8   7       17.10       15.16      3.54 o
  -9  -8   7      319.94      325.89     12.92 o
  -8  -8   7      274.04      284.18      9.88 o
  -7  -8   7       43.64       44.43      4.51 o
  -6  -8   7        1.49        2.36      1.68 o
  -5  -8   7     1203.61     1150.64     15.73 o
  -4  -8   7      123.39      107.26      3.94 o
  -3  -8   7     1139.79     1071.33     14.79 o
  -2  -8   7        7.68        3.02      1.41 o
  -1  -8   7      141.94      136.83      3.92 o
   0  -8   7      814.53      792.95     11.62 o
   1  -8   7      737.06      805.72     11.81 o
   2  -8   7      254.95      256.96      5.53 o
   3  -8   7       48.78       40.13      2.69 o
   4  -8   7        0.02        1.90      1.46 o
   5  -8   7       72.94       83.67      3.91 o
   6  -8   7      182.98      200.38      6.00 o
   7  -8   7       88.46       86.84      8.75 o
   8  -8   7       47.20       42.71      5.73 o
   9  -8   7       10.09        8.85      6.81 o
  10  -8   7       14.76       16.42      4.32 o
 -11  -7   7       18.23       17.62      5.86 o
 -10  -7   7        5.31        7.59      2.91 o
  -9  -7   7      153.71      160.47      7.45 o
  -8  -7   7        8.97       10.44      2.55 o
  -7  -7   7        9.17        9.28      2.09 o
  -6  -7   7       22.49       16.72      2.25 o
  -5  -7   7       38.63       46.46      3.14 o
  -4  -7   7     1007.10      928.44     13.12 o
  -3  -7   7     1001.00      934.86     13.02 o
  -2  -7   7      298.29      312.47      5.93 o
  -1  -7   7     5198.58     5023.26     56.92 o
   0  -7   7      127.58      126.11      3.59 o
   1  -7   7     4881.72     4662.34     53.10 o
   2  -7   7      415.13      412.70      7.16 o
   3  -7   7        6.03        7.83      2.24 o
   4  -7   7     1356.33     1301.37     18.50 o
   5  -7   7       16.67       22.37      2.19 o
   6  -7   7      791.97      739.85     11.55 o
   7  -7   7       80.23       78.49      3.96 o
   8  -7   7        9.04        5.26      3.74 o
   9  -7   7       18.61       26.84      5.02 o
  10  -7   7      127.85       95.76     13.91 o
 -12  -6   7       43.75       26.93      6.47 o
 -11  -6   7      115.12      120.48     10.58 o
 -10  -6   7      254.92      235.92      8.86 o
  -9  -6   7        1.57       -3.51      2.35 o
  -8  -6   7       75.30       72.99      4.22 o
  -7  -6   7       92.10       89.67      4.08 o
  -6  -6   7      139.22      151.90      4.32 o
  -5  -6   7      325.85      313.84      6.42 o
  -4  -6   7       38.22       35.13      2.24 o
  -3  -6   7       39.70       39.59      2.22 o
  -2  -6   7     1614.92     1551.23     17.83 o
  -1  -6   7     3023.63     2865.87     30.70 o
   0  -6   7     1206.10     1135.92     13.66 o
   1  -6   7      710.92      660.13      8.85 o
   2  -6   7      674.04      657.27     11.83 o
   3  -6   7      392.67      389.91      6.77 o
   4  -6   7      953.91      894.94     12.55 o
   5  -6   7       41.15       43.64      2.51 o
   6  -6   7     1825.40     1765.28     22.61 o
   7  -6   7      962.08      933.28     13.68 o
   8  -6   7      566.74      569.10     12.05 o
   9  -6   7      182.77      192.39      9.77 o
  10  -6   7        4.44        2.20      3.44 o
  11  -6   7      214.15      143.24     28.47 o
 -12  -5   7      137.09      143.90     11.64 o
 -11  -5   7       43.22       25.08      5.76 o
 -10  -5   7      317.16      315.35     14.61 o
  -9  -5   7       14.84       14.81      3.71 o
  -8  -5   7       37.14       33.36      2.77 o
  -7  -5   7      161.48      159.77      5.17 o
  -6  -5   7        0.13        1.14      1.37 o
  -5  -5   7      978.34     1064.58     15.08 o
  -4  -5   7       11.00       12.28      1.37 o
  -3  -5   7     1211.10     1198.68     14.98 o
  -2  -5   7      170.58      165.61      3.55 o
  -1  -5   7      196.87      248.13      4.47 o
   0  -5   7       38.54       29.94      1.76 o
   1  -5   7      449.67      524.26      7.17 o
   2  -5   7        0.84        1.06      0.76 o
   3  -5   7      322.67      321.79      5.43 o
   4  -5   7      212.96      194.54      4.76 o
   5  -5   7      254.84      235.04      5.58 o
   6  -5   7      308.27      323.67      7.03 o
   7  -5   7     1314.44     1287.68     22.66 o
   8  -5   7      285.99      268.48      8.07 o
   9  -5   7        4.16        2.41      2.19 o
  10  -5   7      269.93      266.46     16.27 o
  11  -5   7       34.04       25.22      5.31 o
 -12  -4   7        8.86        7.13      5.00 o
 -11  -4   7       14.85       17.26      5.77 o
 -10  -4   7        7.75       11.40      8.95 o
  -9  -4   7       68.69       67.42      6.22 o
  -8  -4   7      348.06      349.42      7.63 o
  -7  -4   7     1580.44     1621.90     23.49 o
  -6  -4   7     2102.53     2069.10     28.59 o
  -5  -4   7      607.40      654.46     11.10 o
  -4  -4   7       60.30       68.84      2.57 o
  -3  -4   7     1453.33     1580.27     17.71 o
  -2  -4   7      101.89       94.30      2.52 o
  -1  -4   7     1353.92     1342.22     16.11 o
   0  -4   7      495.64      561.74      8.46 o
   1  -4   7      274.47      261.28      4.49 o
   2  -4   7     2153.10     2071.12     23.13 o
   3  -4   7        5.06        4.76      1.16 o
   4  -4   7     5528.90     5280.61     64.79 o
   5  -4   7      102.90      100.88      3.26 o
   6  -4   7       28.63       27.05      2.56 o
   7  -4   7      176.88      175.24      6.10 o
   8  -4   7      260.55      275.28      7.99 o
   9  -4   7      337.13      363.07      8.49 o
  10  -4   7       15.02       13.26      3.50 o
  11  -4   7       18.49       17.58      9.13 o
  12  -4   7       61.57       61.48      7.92 o
 -12  -3   7        4.27        5.24      4.31 o
 -11  -3   7        6.30       11.43      7.36 o
 -10  -3   7        0.04       -1.58      2.62 o
  -9  -3   7        7.00        5.37      1.71 o
  -8  -3   7       78.21       72.71      3.13 o
  -7  -3   7      934.09      935.72     20.20 o
  -6  -3   7     1225.70     1268.83     18.62 o
  -5  -3   7      462.13      484.82      6.90 o
  -4  -3   7      693.53      666.97      8.87 o
  -3  -3   7     2838.01     2947.67     33.94 o
  -2  -3   7     2956.37     3179.30     35.04 o
  -1  -3   7      178.81      201.77      4.42 o
   0  -3   7     7462.62     7804.62     94.75 o
   1  -3   7     2228.90     2243.27     27.07 o
   2  -3   7     3278.30     3359.95     39.29 o
   3  -3   7       14.42       24.05      2.12 o
   4  -3   7        1.58        6.71      1.65 o
   5  -3   7      226.33      211.63      5.32 o
   6  -3   7        0.25        0.89      1.39 o
   7  -3   7      436.92      418.28      9.31 o
   8  -3   7      102.12       90.60      4.46 o
   9  -3   7      132.60      118.91      4.91 o
  10  -3   7       43.52       41.83      3.74 o
  11  -3   7      301.69      310.33     11.03 o
  12  -3   7       29.40       22.72      5.07 o
 -12  -2   7        0.25       -3.53      3.38 o
 -11  -2   7        4.16        0.57      3.52 o
 -10  -2   7       36.56       39.21      3.90 o
  -9  -2   7       46.72       46.15      3.27 o
  -8  -2   7       13.63        9.98      1.81 o
  -7  -2   7     2389.39     2291.73     29.46 o
  -6  -2   7        6.10        7.19      1.07 o
  -5  -2   7     1649.82     1635.26     18.55 o
  -4  -2   7     1182.40     1125.85     13.30 o
  -3  -2   7      388.83      415.69      6.32 o
  -2  -2   7     3214.91     3091.35     32.06 o
  -1  -2   7      792.96      904.25     12.97 o
   0  -2   7      191.09      217.34      3.64 o
   1  -2   7      146.66      168.37      3.68 o
   2  -2   7     1902.43     2084.54     25.06 o
   3  -2   7      317.99      292.40      7.38 o
   4  -2   7      514.69      485.53      8.40 o
   5  -2   7      410.94      407.51      7.33 o
   6  -2   7      269.30      269.42      6.21 o
   7  -2   7     2062.01     2017.78     27.07 o
   8  -2   7      208.65      200.29      5.16 o
   9  -2   7        2.73        3.29      1.76 o
  10  -2   7      131.36      124.60      5.77 o
  11  -2   7       17.35       16.42      3.22 o
  12  -2   7       10.76       14.44      4.17 o
 -13  -1   7        6.02        9.25      3.56 o
 -12  -1   7        7.03        3.50      4.43 o
 -11  -1   7       14.49       19.29      5.74 o
 -10  -1   7        9.75        3.17      1.92 o
  -9  -1   7       27.33       27.43      2.97 o
  -8  -1   7        7.58        6.19      1.77 o
  -7  -1   7     1305.87     1369.45     19.24 o
  -6  -1   7      450.98      446.46      7.94 o
  -5  -1   7      171.23      143.94      3.02 o
  -4  -1   7      348.01      321.68      4.76 o
  -3  -1   7      231.58      198.92      3.46 o
  -2  -1   7     4287.47     4288.91     45.41 o
  -1  -1   7       34.99       52.17      1.65 o
   0  -1   7       29.20       32.85      2.06 o
   1  -1   7       52.15       38.74      1.41 o
   2  -1   7      144.47      182.76      4.56 o
   3  -1   7     1347.89     1479.94     20.94 o
   4  -1   7     2336.28     2234.63     30.90 o
   5  -1   7       70.47       67.92      2.73 o
   6  -1   7      307.78      293.01      6.01 o
   7  -1   7      297.85      259.52      5.54 o
   8  -1   7       14.93       13.79      1.81 o
   9  -1   7      192.80      188.44      5.62 o
  10  -1   7       99.02       95.47      4.80 o
  11  -1   7        0.81        2.78      2.32 o
  12  -1   7       29.03       28.74      5.21 o
 -13   0   7        7.72        6.44      4.19 o
 -12   0   7      152.07      136.63      9.40 o
 -11   0   7        0.56       -0.41      3.25 o
 -10   0   7       14.34       12.94      2.46 o
  -9   0   7        5.52        4.78      1.88 o
  -8   0   7        2.28        2.10      1.55 o
  -7   0   7      341.81      311.11      6.59 o
  -6   0   7        1.54        1.56      1.25 o
  -5   0   7       51.85       63.19      2.14 o
  -4   0   7        2.87        1.55      0.76 o
  -3   0   7      627.34      708.68      7.83 o
  -2   0   7        1.60        1.48      0.69 o
  -1   0   7       33.82       36.70      1.26 o
   0   0   7     2883.71     2988.91     59.82 o
   1   0   7     1448.19     1460.66     22.73 o
   2   0   7       21.30       30.23      1.53 o
   3   0   7     6266.73     7308.13     92.53 o
   4   0   7      376.18      464.92      7.53 o
   5   0   7       20.41       36.06      2.20 o
   6   0   7        2.81        5.70      1.39 o
   7   0   7      449.39      487.44      8.13 o
   8   0   7      325.05      298.37      6.22 o
   9   0   7      193.51      187.05      5.51 o
  10   0   7      997.61      992.81     23.93 o
  11   0   7       32.31       34.19      3.27 o
  12   0   7      323.49      344.93     13.51 o
  13   0   7       87.77       80.41     15.38 o
 -13   1   7       45.04       35.26     12.24 o
 -12   1   7       34.87       39.07     10.62 o
 -11   1   7        1.76        2.52      3.11 o
 -10   1   7      252.99      244.92      6.71 o
  -9   1   7        6.91        7.59      2.00 o
  -8   1   7        5.35        6.01      1.77 o
  -7   1   7      150.04      150.98      5.11 o
  -6   1   7        6.70       10.09      1.47 o
  -5   1   7     1344.98     1309.12     14.87 o
  -4   1   7     5519.47     5466.28     66.04 o
  -3   1   7     1426.98     1444.82     14.34 o
  -2   1   7      226.83      243.73      3.29 o
  -1   1   7     1748.75     1846.15     24.10 o
   0   1   7     2576.77     2449.10     37.80 o
   1   1   7     1419.74     1487.65     20.04 o
   2   1   7     2397.31     2505.86     33.86 o
   3   1   7      957.71     1096.56     13.64 o
   4   1   7     1308.23     1351.23     16.72 o
   5   1   7      573.43      542.28      8.10 o
   6   1   7     1577.42     1498.74     18.70 o
   7   1   7      353.93      334.08      6.21 o
   8   1   7      594.04      597.10     10.40 o
   9   1   7       66.62       56.24      3.44 o
  10   1   7       13.25       11.39      2.28 o
  11   1   7        6.43        6.09      2.05 o
  12   1   7        0.51       -0.41      2.95 o
  13   1   7       39.94       44.58     10.57 o
 -13   2   7      298.60      256.83     11.36 o
 -12   2   7      117.99      111.62      8.39 o
 -11   2   7      406.75      400.03     11.84 o
 -10   2   7      184.29      169.08      5.53 o
  -9   2   7       28.64       21.66      2.85 o
  -8   2   7       90.40       78.01      4.83 o
  -7   2   7     1365.56     1404.16     20.76 o
  -6   2   7       74.63       72.23      3.25 o
  -5   2   7      573.03      570.46      7.92 o
  -4   2   7      171.44      256.74      4.52 o
  -3   2   7      108.69       97.30      2.18 o
  -2   2   7      636.48      618.89     11.16 o
  -1   2   7     3437.17     3599.38     48.42 o
   0   2   7     5394.90     5522.97     68.33 o
   1   2   7     1136.14     1385.62     24.41 o
   2   2   7      344.28      402.44      6.61 o
   3   2   7     2724.06     3180.64     39.03 o
   4   2   7       26.31       19.52      1.60 o
   5   2   7        4.08        8.22      0.98 o
   6   2   7      824.13      906.68     13.80 o
   7   2   7      901.79      918.81     12.69 o
   8   2   7       16.44       20.71      2.24 o
   9   2   7       70.51       68.78      3.75 o
  10   2   7      201.26      208.91      5.59 o
  11   2   7      102.32      100.83      4.69 o
  12   2   7       23.09       28.07      4.88 o
  13   2   7      127.04      117.16     19.74 o
 -12   3   7        0.03        5.04      3.74 o
 -11   3   7      116.40      115.48      6.96 o
 -10   3   7       34.50       27.40      3.07 o
  -9   3   7       80.79       88.71      4.60 o
  -8   3   7      142.37      140.49      4.86 o
  -7   3   7      569.82      567.24     10.30 o
  -6   3   7       23.01       22.82      2.04 o
  -5   3   7      610.16      587.83      8.10 o
  -4   3   7      845.28      851.44     10.40 o
  -3   3   7       58.37       63.29      1.84 o
  -2   3   7      171.11      144.84      3.16 o
  -1   3   7      108.86      164.50      3.30 o
   0   3   7     2106.66     2236.36     34.04 o
   1   3   7    13040.80    13968.07    199.65 o
   2   3   7     4466.83     5032.69     58.16 o
   3   3   7     3384.77     3627.11     41.27 o
   4   3   7     2595.16     2849.40     29.31 o
   5   3   7      800.85      840.00      9.31 o
   6   3   7     2403.50     2460.62     39.87 o
   7   3   7      610.80      633.24     10.26 o
   8   3   7       46.74       59.85      3.25 o
   9   3   7       10.57        7.32      1.92 o
  10   3   7      417.58      438.65      8.47 o
  11   3   7        0.46       -3.20      1.60 o
  12   3   7       12.40       11.18      2.95 o
  13   3   7       98.85       84.97      7.86 o
 -12   4   7        0.25        0.76      3.13 o
 -11   4   7        8.26        9.23      3.21 o
 -10   4   7      207.59      200.45      6.45 o
  -9   4   7      144.93      142.21      5.47 o
  -8   4   7      424.05      438.19      9.13 o
  -7   4   7      382.87      382.68      8.21 o
  -6   4   7     1029.84     1047.59     15.87 o
  -5   4   7        8.74       15.53      1.25 o
  -4   4   7       18.42       18.64      1.41 o
  -3   4   7      353.63      319.50      5.07 o
  -2   4   7       95.50       86.26      2.91 o
  -1   4   7     9158.51     9739.56    226.78 o
   0   4   7     5157.23     5320.13     78.15 o
   1   4   7     3540.44     3750.44     46.25 o
   2   4   7     1403.94     1550.62     18.88 o
   3   4   7     4057.06     4353.03     49.55 o
   4   4   7     2611.74     2749.34     35.48 o
   5   4   7      632.40      728.52     10.09 o
   6   4   7      768.02      770.20     12.40 o
   7   4   7     1021.30     1060.46     15.23 o
   8   4   7      398.32      419.82      7.38 o
   9   4   7      225.24      223.36      5.41 o
  10   4   7       48.16       53.49      3.35 o
  11   4   7      251.99      249.26      6.89 o
  12   4   7       72.15       64.56      5.27 o
  13   4   7      192.05      186.44     10.37 o
 -12   5   7       39.65       35.28      5.03 o
 -11   5   7      133.05      136.01      7.32 o
 -10   5   7        4.21        4.61      2.27 o
  -9   5   7       67.09       70.35      4.26 o
  -8   5   7     2425.59     2443.52     34.29 o
  -7   5   7       47.75       38.34      2.83 o
  -6   5   7        9.44       11.85      1.80 o
  -5   5   7      115.23      108.89      3.31 o
  -4   5   7     2767.30     2791.05     31.50 o
  -3   5   7      564.72      566.29      8.52 o
  -2   5   7       35.58       28.87      2.44 o
  -1   5   7     6051.16     6084.33    118.14 o
   0   5   7      951.47     1025.57     21.94 o
   1   5   7       81.85      158.28      4.04 o
   2   5   7       17.97       42.95      1.61 o
   3   5   7      295.54      250.35      4.11 o
   4   5   7       33.73       37.06      1.57 o
   5   5   7       66.82       74.40      2.18 o
   6   5   7     1896.58     2007.61     26.30 o
   7   5   7       10.74       10.51      1.58 o
   8   5   7       37.24       39.84      2.48 o
   9   5   7       23.21       18.55      2.26 o
  10   5   7      310.32      317.74      7.55 o
  11   5   7       28.81       26.91      3.05 o
  12   5   7       65.64       62.90      4.68 o
  13   5   7        2.54       -1.06      4.01 o
 -12   6   7       31.96       45.05      5.67 o
 -11   6   7       72.59       58.53      5.03 o
 -10   6   7       11.35        5.97      3.09 o
  -9   6   7      322.07      323.75      9.94 o
  -8   6   7      253.32      247.85      6.68 o
  -7   6   7       28.31       30.22      2.78 o
  -6   6   7     3211.23     3074.95     41.04 o
  -5   6   7     1799.86     1768.68     24.51 o
  -4   6   7      750.63      775.09     11.50 o
  -3   6   7       96.23      124.23      4.88 o
  -2   6   7      508.47      473.18      7.95 o
  -1   6   7      287.01      381.15      8.74 o
   0   6   7      979.66      979.45     16.91 o
   1   6   7     1155.10     1350.45     21.62 o
   2   6   7      469.94      410.37      6.31 o
   3   6   7      176.65      157.17      2.39 o
   4   6   7      552.70      475.18      6.48 o
   5   6   7        3.34        1.76      0.80 o
   6   6   7        0.25        1.88      0.93 o
   7   6   7      433.59      405.28      7.72 o
   8   6   7      988.55      941.06     14.33 o
   9   6   7        7.28        5.56      2.57 o
  10   6   7      160.96      163.58      5.42 o
  11   6   7      492.24      505.95     10.40 o
  12   6   7        1.87        1.49      2.50 o
  13   6   7      110.34      105.40     10.78 o
 -12   7   7       22.66       23.84      4.82 o
 -11   7   7       72.38       80.51      5.82 o
 -10   7   7       50.41       47.68      3.95 o
  -9   7   7        2.43        0.69      1.96 o
  -8   7   7      288.48      281.70      7.20 o
  -7   7   7        0.01       -0.40      1.53 o
  -6   7   7      519.48      504.46      9.45 o
  -5   7   7      397.71      411.46     11.89 o
  -4   7   7      105.60      106.63      3.28 o
  -3   7   7     3193.74     3395.72     47.91 o
  -2   7   7     2769.35     2826.80     40.64 o
  -1   7   7     3487.70     3552.84     50.09 o
   0   7   7      125.81      154.96      4.15 o
   1   7   7      261.56      273.80      5.45 o
   2   7   7      655.53      696.11     10.64 o
   3   7   7      208.47      180.25      2.92 o
   4   7   7     3452.81     3686.01     45.11 o
   5   7   7      146.34      163.49      4.39 o
   6   7   7      392.67      372.88      6.92 o
   7   7   7      892.05      940.53     14.33 o
   8   7   7     1383.95     1366.59     21.09 o
   9   7   7        0.53        3.72      1.67 o
  10   7   7        0.68       -0.42      1.78 o
  11   7   7       22.08       18.57      2.73 o
  12   7   7       12.07       10.35      2.84 o
  13   7   7      231.54      247.76     11.51 o
 -11   8   7        8.64        7.91      3.99 o
 -10   8   7       78.22       79.35      4.99 o
  -9   8   7       14.27        8.54      2.73 o
  -8   8   7      348.10      337.95      8.06 o
  -7   8   7      179.72      174.27      5.32 o
  -6   8   7        5.70        4.59      1.62 o
  -5   8   7      132.84      135.13      4.25 o
  -4   8   7      189.76      201.98      5.24 o
  -3   8   7      137.18      130.60      3.59 o
  -2   8   7       20.33       22.50      2.67 o
  -1   8   7      950.30      919.96     14.57 o
   0   8   7     6084.74     6138.61     79.40 o
   1   8   7      430.00      459.13      6.77 o
   2   8   7      182.31      198.78      3.45 o
   3   8   7      160.78      157.70      3.24 o
   4   8   7     2613.55     2729.74     47.88 o
   5   8   7      491.68      511.16     11.48 o
   6   8   7      583.50      638.14     11.62 o
   7   8   7      183.86      175.89      5.02 o
   8   8   7      260.51      258.77      8.03 o
   9   8   7       84.57       81.72      4.05 o
  10   8   7      113.25      118.86      5.06 o
  11   8   7      235.93      231.78      7.69 o
  12   8   7      192.21      219.58      7.46 o
  13   8   7       64.46       74.73      7.47 o
 -11   9   7       15.51       14.59      4.38 o
 -10   9   7      105.85      108.83      5.74 o
  -9   9   7        1.24        3.21      2.28 o
  -8   9   7      252.65      250.17      6.63 o
  -7   9   7       45.29       51.00      3.29 o
  -6   9   7      215.01      223.33      5.88 o
  -5   9   7     1056.90      957.98     16.96 o
  -4   9   7      268.11      260.28      6.35 o
  -3   9   7      343.53      306.95      5.80 o
  -2   9   7       74.27       58.62      3.07 o
  -1   9   7       62.04       60.36      5.56 o
   0   9   7       89.92       89.06      3.39 o
   1   9   7       85.26       95.48      2.91 o
   2   9   7     2248.23     2154.54     31.69 o
   3   9   7       93.13       96.70      5.84 o
   4   9   7     1708.01     1675.68     34.69 o
   5   9   7        1.75        1.71      1.10 o
   6   9   7       95.34       93.92      3.61 o
   7   9   7      627.69      643.43     12.31 o
   8   9   7      243.19      237.16      6.98 o
   9   9   7       22.70       17.86      2.71 o
  10   9   7      199.80      237.76      7.42 o
  11   9   7       71.23       80.49      5.20 o
  12   9   7       17.08       11.17      3.01 o
 -11  10   7        0.29        2.11      3.87 o
 -10  10   7        1.94        8.19      2.89 o
  -9  10   7       72.42       63.95      4.49 o
  -8  10   7      110.87      105.10      5.09 o
  -7  10   7       36.88       36.31      3.02 o
  -6  10   7        5.91        3.02      1.97 o
  -5  10   7       10.48       11.40      2.09 o
  -4  10   7        0.24        2.12      1.37 o
  -3  10   7      170.84      152.04      4.50 o
  -2  10   7     2266.26     2249.02     37.60 o
  -1  10   7      527.66      498.56     10.83 o
   0  10   7       83.82      102.21      4.19 o
   1  10   7       40.35       38.83      2.86 o
   2  10   7      277.19      207.40      6.23 o
   3  10   7       57.32       57.26      3.35 o
   4  10   7       91.09       82.36      5.65 o
   5  10   7      210.89      215.85      5.89 o
   6  10   7      201.73      201.92      6.00 o
   7  10   7     1725.16     1682.65     29.27 o
   8  10   7      291.21      290.84      8.40 o
   9  10   7       75.98       73.20      4.91 o
  10  10   7      351.61      354.26      9.28 o
  11  10   7      259.29      268.02     11.59 o
  12  10   7       13.73        8.45      3.14 o
 -10  11   7      184.17      187.38      7.95 o
  -9  11   7       12.02       17.02      3.10 o
  -8  11   7        1.16        2.74      3.47 o
  -7  11   7       76.28       62.70      4.06 o
  -6  11   7       60.24       62.75      3.82 o
  -5  11   7      497.67      490.19     11.60 o
  -4  11   7      207.95      200.11      6.31 o
  -3  11   7       66.15       54.25      3.40 o
  -2  11   7       27.65       28.00      2.17 o
  -1  11   7      221.04      223.49      6.67 o
   0  11   7     4021.23     3749.65     71.04 o
   1  11   7      254.50      245.22      8.09 o
   2  11   7      946.96      917.67     20.56 o
   3  11   7     3852.64     3911.79     73.63 o
   4  11   7      104.77      116.53      6.56 o
   5  11   7      503.86      456.44     10.95 o
   6  11   7        4.14        2.33      2.47 o
   7  11   7        0.69       -1.01      1.96 o
   8  11   7      405.67      419.13     10.74 o
   9  11   7       11.29       11.83      2.77 o
  10  11   7      676.06      681.78     14.27 o
  11  11   7       31.11       29.83      3.65 o
  12  11   7       56.63       56.08      5.84 o
  -9  12   7        3.35        5.27      2.81 o
  -8  12   7       72.08       84.85      5.25 o
  -7  12   7        0.11        6.68      2.59 o
  -6  12   7      670.99      664.01     13.36 o
  -5  12   7     1355.68     1381.38     25.83 o
  -4  12   7      428.97      438.26     14.92 o
  -3  12   7      421.31      398.26      9.64 o
  -2  12   7     2164.77     2036.98     34.29 o
  -1  12   7       14.84       14.93      1.94 o
   0  12   7     9229.22     8628.59    136.47 o
   1  12   7       22.80       16.99      2.43 o
   2  12   7        0.61       -0.78      1.70 o
   3  12   7     2523.32     2373.54     54.64 o
   4  12   7      315.45      303.20      8.01 o
   5  12   7     2112.77     1879.80     35.93 o
   6  12   7     1299.60     1221.71     25.15 o
   7  12   7     1515.89     1382.76     28.50 o
   8  12   7      795.95      800.72     20.45 o
   9  12   7       63.05       54.89      4.59 o
  10  12   7      273.61      292.98      8.58 o
  11  12   7        0.88        3.76      2.87 o
  -9  13   7        0.01       -1.36      2.71 o
  -8  13   7      113.02      120.01      6.29 o
  -7  13   7      463.49      485.82     11.41 o
  -6  13   7      306.79      303.80      8.56 o
  -5  13   7      731.86      740.87     19.61 o
  -4  13   7       26.80       30.63      3.58 o
  -3  13   7      450.47      457.81     13.76 o
  -2  13   7      467.82      427.82     10.09 o
  -1  13   7       35.05       39.97      3.01 o
   0  13   7      336.85      350.49      8.25 o
   1  13   7      491.12      483.91     12.87 o
   2  13   7       36.04       24.84      3.07 o
   3  13   7       59.15       69.69      4.26 o
   4  13   7        0.64        1.43      1.65 o
   5  13   7      335.50      356.99      9.76 o
   6  13   7      108.88      118.27      5.70 o
   7  13   7      182.26      159.78      6.72 o
   8  13   7        1.32        2.14      2.53 o
   9  13   7        5.72        8.28      3.18 o
  10  13   7      260.03      277.20      9.06 o
  11  13   7       37.89       35.15      4.76 o
  -8  14   7      118.79      116.40      6.40 o
  -7  14   7      130.14      154.27      6.77 o
  -6  14   7     1254.74     1249.55     22.07 o
  -5  14   7        0.25       -1.50      2.41 o
  -4  14   7        0.04        0.71      1.99 o
  -3  14   7      704.57      678.42     14.80 o
  -2  14   7       28.32       34.51      3.21 o
  -1  14   7       55.59       63.48      3.94 o
   0  14   7      485.15      480.61     10.76 o
   1  14   7      613.01      572.61     12.09 o
   2  14   7      221.81      206.76      6.57 o
   3  14   7      166.94      165.92      5.85 o
   4  14   7       14.31       13.65      2.37 o
   5  14   7       63.20       56.44      4.04 o
   6  14   7        5.98        7.36      2.41 o
   7  14   7      441.35      419.39     11.92 o
   8  14   7      610.40      567.55     15.08 o
   9  14   7        7.81       11.82      3.41 o
  10  14   7      147.40      148.21      7.79 o
  -7  15   7      208.05      238.16      8.20 o
  -6  15   7        6.14        1.66      2.70 o
  -5  15   7        0.18       -0.12      2.46 o
  -4  15   7      113.78      106.83      7.32 o
  -3  15   7        6.66       11.99      2.94 o
  -2  15   7      181.19      198.25      6.79 o
  -1  15   7        3.12        7.00      2.21 o
   0  15   7      116.03      118.24      4.89 o
   1  15   7       70.22       78.51      4.22 o
   2  15   7        0.13        1.29      1.50 o
   3  15   7     1140.43     1088.35     22.87 o
   4  15   7       10.80       16.25      2.57 o
   5  15   7      622.95      617.72     15.00 o
   6  15   7      292.34      286.19      9.11 o
   7  15   7       24.85       21.59      4.22 o
   8  15   7       59.38       45.54      4.46 o
   9  15   7       13.21       14.66      3.15 o
  10  15   7       32.07       41.77      4.65 o
  -6  16   7      337.22      359.80     10.86 o
  -5  16   7       12.01       20.77      3.57 o
  -4  16   7      647.67      687.52     17.51 o
  -3  16   7      350.76      357.51     13.36 o
  -2  16   7        6.09        3.24      2.53 o
  -1  16   7      218.57      212.36      7.06 o
   0  16   7       54.76       64.99      4.17 o
   1  16   7      143.44      154.20      6.19 o
   2  16   7       50.36       57.39      3.23 o
   3  16   7       41.99       41.52      5.63 o
   4  16   7      117.08      129.40      5.72 o
   5  16   7        0.89       -0.98      2.13 o
   6  16   7      560.79      580.65     15.60 o
   7  16   7       23.03       19.80      3.37 o
   8  16   7        0.14        0.77      2.97 o
   9  16   7        0.66       -3.42      3.98 o
  -5  17   7       12.98        9.86      3.71 o
  -4  17   7      236.18      270.69      8.70 o
  -3  17   7       55.38       53.23      6.62 o
  -2  17   7       84.21       96.05      9.32 o
  -1  17   7      465.94      485.95     13.18 o
   0  17   7        0.40        3.67      2.39 o
   1  17   7        0.85        0.66      2.17 o
   2  17   7      318.06      313.05     24.84 o
   3  17   7     1143.53     1153.72     32.86 o
   4  17   7     1074.69     1108.97     31.94 o
   5  17   7       41.61       45.09      6.49 o
   6  17   7      883.22      931.08     28.88 o
   7  17   7        0.71        2.31      5.48 o
   8  17   7       53.84       50.98     10.42 o
  -4  18   7       10.44       12.22      3.60 o
  -3  18   7        8.32        6.01      3.59 o
  -2  18   7      214.42      235.47      8.49 o
  -1  18   7      738.09      793.62     25.91 o
   0  18   7      274.48      298.22     15.65 o
   1  18   7      308.80      315.61     14.87 o
   2  18   7        1.37        1.60      3.42 o
   3  18   7        0.10        3.95      3.53 o
   4  18   7       46.82       28.26      5.77 o
   5  18   7       50.90       52.51      9.75 o
   6  18   7        8.33       10.09      6.00 o
  -2  19   7      102.20      134.06     15.97 o
  -1  19   7       75.75       75.94     12.19 o
   0  19   7       77.00       87.35     12.83 o
   1  19   7       75.59       98.67     13.41 o
   2  19   7      252.27      252.64     18.38 o
   3  19   7       13.35       19.96      7.67 o
   4  19   7      463.39      564.35     29.49 o
   5  19   7      119.08      126.49     15.24 o
  -2 -15   8       44.11       44.64      7.44 o
  -1 -15   8      351.86      421.48     18.51 o
   0 -15   8        2.17       -1.42      5.23 o
  -5 -14   8      216.07      225.56     13.31 o
  -4 -14   8        2.57        7.62      4.41 o
  -3 -14   8      472.04      520.88     13.29 o
  -2 -14   8      299.19      325.76     11.22 o
  -1 -14   8       13.84       16.31      3.73 o
   0 -14   8      229.84      249.53     13.22 o
   1 -14   8      111.90      113.20     10.26 o
   2 -14   8       90.00      107.32     10.12 o
   3 -14   8       12.61       14.31      5.71 o
  -7 -13   8       11.92       14.02      5.99 o
  -6 -13   8       67.59       66.28      8.47 o
  -5 -13   8        0.48       -1.21      2.89 o
  -4 -13   8       18.47       17.29      3.16 o
  -3 -13   8       25.42       26.65      5.50 o
  -2 -13   8       35.21       36.31      4.50 o
  -1 -13   8      144.49      124.78      7.09 o
   0 -13   8      488.27      457.29     13.58 o
   1 -13   8      154.80      149.43      8.68 o
   2 -13   8      148.62      146.22     10.62 o
   3 -13   8        1.17        7.70      4.49 o
   4 -13   8      256.77      290.95     16.59 o
   5 -13   8       50.64       72.51      8.68 o
  -8 -12   8       73.62       61.07     16.15 o
  -7 -12   8      441.84      466.19     19.09 o
  -6 -12   8      148.48      155.77     12.69 o
  -5 -12   8      236.56      230.47      7.91 o
  -4 -12   8       23.48       18.15      2.82 o
  -3 -12   8      514.53      501.98     17.13 o
  -2 -12   8       12.89        6.38      2.98 o
  -1 -12   8      229.67      213.74      8.59 o
   0 -12   8     1927.09     2027.32     41.47 o
   1 -12   8      535.55      543.69     17.39 o
   2 -12   8       50.13       49.41      4.75 o
   3 -12   8      116.65      133.99     16.93 o
   4 -12   8       72.97       62.79      7.82 o
   5 -12   8       85.40       97.32      9.67 o
   6 -12   8      243.13      287.93     31.66 o
  -9 -11   8       48.32       42.76      7.32 o
  -8 -11   8        5.43        5.65      4.70 o
  -7 -11   8       18.88       26.34      6.06 o
  -6 -11   8        5.52        5.10      3.58 o
  -5 -11   8       58.01       54.53      4.07 o
  -4 -11   8       72.24       82.26      5.05 o
  -3 -11   8       44.23       57.49      4.49 o
  -2 -11   8        1.16        3.60      2.27 o
  -1 -11   8      141.49      126.81      5.44 o
   0 -11   8      686.26      666.24     13.69 o
   1 -11   8       12.18       12.74      3.05 o
   2 -11   8      127.75      140.91      6.97 o
   3 -11   8      139.38      155.05      7.11 o
   4 -11   8        3.33        6.41      4.42 o
   5 -11   8       94.78       80.44      9.28 o
   6 -11   8      118.50      144.47     18.15 o
   7 -11   8       23.71       32.22      7.80 o
  -9 -10   8       29.79       20.07     17.08 o
  -8 -10   8       31.34       39.63     12.52 o
  -7 -10   8        0.61       -1.85      2.54 o
  -6 -10   8      331.18      303.36     10.14 o
  -5 -10   8      200.26      184.69      8.32 o
  -4 -10   8      217.72      187.45      5.82 o
  -3 -10   8      278.13      270.92      6.97 o
  -2 -10   8        4.23        5.78      1.76 o
  -1 -10   8        2.17        1.25      1.60 o
   0 -10   8      453.54      476.60      9.11 o
   1 -10   8      142.37      155.80      4.91 o
   2 -10   8        1.81        0.25      1.75 o
   3 -10   8     1198.31     1168.31     20.92 o
   4 -10   8      341.41      337.43      8.74 o
   5 -10   8      168.88      168.26     11.80 o
   6 -10   8      406.53      427.18     25.15 o
   7 -10   8        9.84       11.10      4.17 o
   8 -10   8      160.94      175.63     10.72 o
 -10  -9   8       65.51       57.87      8.03 o
  -9  -9   8       91.39       80.23      8.76 o
  -8  -9   8        0.00       11.08      5.16 o
  -7  -9   8      259.51      265.94     15.99 o
  -6  -9   8        0.10        3.05      2.00 o
  -5  -9   8      787.98      718.51     11.88 o
  -4  -9   8      709.81      641.14     11.04 o
  -3  -9   8      260.80      237.70      5.81 o
  -2  -9   8        1.83        0.83      1.48 o
  -1  -9   8      196.30      194.64      5.19 o
   0  -9   8      350.40      316.46      6.78 o
   1  -9   8     1335.40     1271.27     18.43 o
   2  -9   8       14.89        4.84      1.57 o
   3  -9   8      374.65      400.51      8.07 o
   4  -9   8      221.69      218.97      5.71 o
   5  -9   8     1239.90     1247.87     25.94 o
   6  -9   8       14.43        8.16      3.74 o
   7  -9   8      224.21      216.30     10.47 o
   8  -9   8        9.66       12.43      4.67 o
   9  -9   8       30.61       12.99      4.33 o
 -11  -8   8      128.23      127.13     11.21 o
 -10  -8   8       22.26       21.41      5.82 o
  -9  -8   8        2.74        5.68      8.22 o
  -8  -8   8      458.15      468.21     18.36 o
  -7  -8   8       99.89       93.99      6.44 o
  -6  -8   8      442.83      440.32      8.45 o
  -5  -8   8      292.53      279.60      6.69 o
  -4  -8   8      692.91      664.05     11.08 o
  -3  -8   8     1207.35     1165.56     16.91 o
  -2  -8   8     2472.36     2497.75     32.24 o
  -1  -8   8      888.52      887.36     13.52 o
   0  -8   8       22.00       10.87      1.69 o
   1  -8   8       41.48       28.86      2.65 o
   2  -8   8        0.02       -1.32      1.25 o
   3  -8   8      652.79      678.05     11.23 o
   4  -8   8        9.24       10.07      1.72 o
   5  -8   8      181.79      156.36      5.67 o
   6  -8   8       46.88       51.98      3.91 o
   7  -8   8       18.58       10.68      3.83 o
   8  -8   8       89.78       82.28      9.27 o
   9  -8   8        0.65        6.29      3.75 o
 -11  -7   8        1.10       -0.10      4.91 o
 -10  -7   8        8.04       11.43      5.41 o
  -9  -7   8        0.01       -0.11      4.51 o
  -8  -7   8       29.68       26.38      6.15 o
  -7  -7   8      361.94      343.49      7.71 o
  -6  -7   8      170.04      159.19      4.55 o
  -5  -7   8      185.62      181.35      5.07 o
  -4  -7   8     2984.51     2877.76     36.54 o
  -3  -7   8      264.95      252.75      5.88 o
  -2  -7   8     3564.93     3304.10     44.44 o
  -1  -7   8      176.20      173.36      4.63 o
   0  -7   8       30.42       46.13      3.84 o
   1  -7   8      372.88      390.10      7.70 o
   2  -7   8       25.34       33.86      2.30 o
   3  -7   8     1606.52     1462.28     21.80 o
   4  -7   8        1.62       -0.27      1.40 o
   5  -7   8        5.40        2.35      1.65 o
   6  -7   8      104.29      107.02      5.50 o
   7  -7   8      480.64      473.63     10.57 o
   8  -7   8      448.00      421.91     23.66 o
   9  -7   8       25.96       28.19      5.12 o
  10  -7   8      112.04      103.50      8.66 o
 -11  -6   8        0.49       -2.68      3.93 o
 -10  -6   8       11.12        4.10      6.53 o
  -9  -6   8      353.31      379.74     15.86 o
  -8  -6   8      104.86      102.70      6.20 o
  -7  -6   8        0.20        0.06      1.47 o
  -6  -6   8       11.00       11.60      1.77 o
  -5  -6   8      403.02      379.55      8.21 o
  -4  -6   8     1345.61     1285.05     19.23 o
  -3  -6   8     1716.09     1667.66     23.87 o
  -2  -6   8      103.66       90.64      2.94 o
  -1  -6   8     1160.77     1130.91     15.70 o
   0  -6   8      366.26      351.97      7.42 o
   1  -6   8      406.75      366.81      7.67 o
   2  -6   8       21.65       27.77      2.43 o
   3  -6   8     1470.43     1324.73     20.33 o
   4  -6   8      489.99      440.10      8.43 o
   5  -6   8     1251.63     1221.33     18.07 o
   6  -6   8      232.50      240.82      6.20 o
   7  -6   8       16.01       14.24      2.23 o
   8  -6   8      443.14      445.16      9.47 o
   9  -6   8        0.00        1.51      3.52 o
  10  -6   8       17.87        8.79      4.12 o
  11  -6   8       21.49       13.58      4.68 o
 -12  -5   8        0.30        4.79      4.58 o
 -11  -5   8        9.41       -0.79      4.23 o
 -10  -5   8        9.17        3.51      4.16 o
  -9  -5   8        3.36        6.20      3.29 o
  -8  -5   8      620.72      645.74     15.22 o
  -7  -5   8       10.05        9.65      3.15 o
  -6  -5   8      510.93      522.41      9.40 o
  -5  -5   8       91.97       83.73      3.06 o
  -4  -5   8       29.05       22.04      2.26 o
  -3  -5   8       83.33       79.30      3.54 o
  -2  -5   8      566.82      621.74     10.20 o
  -1  -5   8      247.78      247.55      5.16 o
   0  -5   8        1.01        2.75      1.07 o
   1  -5   8       11.60       11.67      1.45 o
   2  -5   8      400.70      357.77      7.35 o
   3  -5   8       30.31       30.27      2.19 o
   4  -5   8     2133.21     1993.59     26.51 o
   5  -5   8     1501.14     1470.28     22.39 o
   6  -5   8       31.29       27.19      2.78 o
   7  -5   8      583.39      570.69     11.43 o
   8  -5   8      326.74      307.75      8.10 o
   9  -5   8       30.31       30.30      3.60 o
  10  -5   8        0.91       -2.74      3.31 o
  11  -5   8     1243.29     1310.66     32.91 o
 -12  -4   8        0.11        2.02      4.87 o
 -11  -4   8       94.72       73.21     26.48 o
 -10  -4   8      828.94      886.54     27.65 o
  -9  -4   8      744.68      715.76     18.71 o
  -8  -4   8       33.46       36.13      5.51 o
  -7  -4   8       58.84       56.67      3.95 o
  -6  -4   8      202.63      221.60      5.88 o
  -5  -4   8        7.39        8.77      2.04 o
  -4  -4   8      818.30      806.75     13.20 o
  -3  -4   8       20.46       17.91      1.68 o
  -2  -4   8      665.20      654.15      9.79 o
  -1  -4   8     1659.43     1538.98     19.63 o
   0  -4   8        4.34        1.37      1.01 o
   1  -4   8     6384.93     5882.08     67.60 o
   2  -4   8       15.52        7.37      1.14 o
   3  -4   8        0.37        0.04      1.16 o
   4  -4   8      326.37      311.06      6.82 o
   5  -4   8      510.77      496.54      9.60 o
   6  -4   8      901.79      890.37     15.05 o
   7  -4   8        0.59        1.65      1.73 o
   8  -4   8      239.69      246.23      6.94 o
   9  -4   8       69.13       61.21      4.59 o
  10  -4   8      184.83      175.48      9.49 o
  11  -4   8      434.01      399.21     16.60 o
 -12  -3   8        2.03        3.71      4.79 o
 -11  -3   8       97.73       98.12     15.82 o
 -10  -3   8      449.69      455.06     16.59 o
  -9  -3   8      746.34      770.87     19.95 o
  -8  -3   8      392.76      391.22      8.86 o
  -7  -3   8      263.72      267.35      6.74 o
  -6  -3   8     1544.27     1520.36     20.63 o
  -5  -3   8      584.49      627.32     11.54 o
  -4  -3   8      766.82      776.90     10.64 o
  -3  -3   8     3755.34     3882.23     41.91 o
  -2  -3   8      420.16      443.08      7.90 o
  -1  -3   8     2502.65     2534.43     32.66 o
   0  -3   8       36.23       29.78      2.49 o
   1  -3   8        1.08        1.64      0.73 o
   2  -3   8      704.08      730.72     10.37 o
   3  -3   8       30.10       37.29      2.20 o
   4  -3   8     1707.48     1586.54     21.54 o
   5  -3   8      386.98      358.09      7.49 o
   6  -3   8       23.89       23.76      2.39 o
   7  -3   8       83.44       75.69      4.21 o
   8  -3   8      341.37      339.30      8.04 o
   9  -3   8      109.93      118.13      5.16 o
  10  -3   8        1.23        4.69      2.17 o
  11  -3   8      390.59      404.23     14.57 o
  12  -3   8       64.21       68.56      8.30 o
 -12  -2   8       73.01       72.06     10.75 o
 -11  -2   8        0.14        0.67      3.46 o
 -10  -2   8      272.27      281.12      9.14 o
  -9  -2   8       40.62       43.49      3.24 o
  -8  -2   8      290.80      297.01      6.96 o
  -7  -2   8      336.89      323.74      6.98 o
  -6  -2   8       30.96       24.37      2.07 o
  -5  -2   8     1149.59     1055.32     15.98 o
  -4  -2   8      132.27      152.07      3.39 o
  -3  -2   8      133.69      127.98      3.53 o
  -2  -2   8       68.44       74.29      2.52 o
  -1  -2   8     3776.26     4041.76     53.55 o
   0  -2   8      205.15      200.23      3.52 o
   1  -2   8      631.22      601.07      8.50 o
   2  -2   8       77.31       94.58      2.92 o
   3  -2   8      189.74      181.56      4.70 o
   4  -2   8     4032.20     4006.54     52.46 o
   5  -2   8     1502.29     1449.82     21.17 o
   6  -2   8      719.40      710.46     12.20 o
   7  -2   8      572.19      566.61     10.06 o
   8  -2   8      133.67      128.93      4.41 o
   9  -2   8      182.18      173.98      5.50 o
  10  -2   8      298.38      301.98      8.09 o
  11  -2   8     1282.88     1314.72     25.05 o
  12  -2   8       21.37       18.57      4.85 o
 -12  -1   8        4.35        2.39      3.84 o
 -11  -1   8       17.27       12.91      3.59 o
 -10  -1   8      316.05      321.62      8.38 o
  -9  -1   8       32.10       30.78      3.21 o
  -8  -1   8        8.07        6.62      1.82 o
  -7  -1   8       92.27       81.43      4.22 o
  -6  -1   8      287.38      257.96      5.69 o
  -5  -1   8      538.62      539.46      8.06 o
  -4  -1   8       17.63       11.85      1.12 o
  -3  -1   8      906.51      874.26     12.56 o
  -2  -1   8      272.25      298.22      4.40 o
  -1  -1   8        1.19        4.21      0.73 o
   0  -1   8       54.72       75.42      2.16 o
   1  -1   8     1459.61     1409.87     18.59 o
   2  -1   8       19.12       27.91      1.22 o
   3  -1   8      328.89      299.31      4.86 o
   4  -1   8      662.10      609.89     10.27 o
   5  -1   8       11.00       19.11      1.73 o
   6  -1   8       50.92       45.35      2.63 o
   7  -1   8       74.55       73.82      3.33 o
   8  -1   8       19.67       18.20      2.06 o
   9  -1   8      172.91      171.44      6.86 o
  10  -1   8        6.14        5.57      2.13 o
  11  -1   8       13.06       14.43      2.73 o
  12  -1   8       67.66       45.72      6.19 o
 -12   0   8       13.80       12.36      5.02 o
 -11   0   8       80.14       70.31      6.11 o
 -10   0   8      133.57      136.29      5.54 o
  -9   0   8       15.60       16.31      2.26 o
  -8   0   8      175.25      171.93      5.08 o
  -7   0   8      194.70      184.97      5.01 o
  -6   0   8       64.51       77.44      3.55 o
  -5   0   8      126.89      121.94      3.17 o
  -4   0   8       26.70       33.37      1.66 o
  -3   0   8     2318.19     2312.52     22.22 o
  -2   0   8      190.29      173.65      3.00 o
  -1   0   8     1501.97     1597.67     17.81 o
   0   0   8     7420.08     8560.66    123.58 o
   1   0   8     1983.94     2231.84     36.54 o
   2   0   8        0.17        3.77      0.72 o
   3   0   8       27.04       34.69      1.99 o
   4   0   8     1119.84     1118.95     13.35 o
   5   0   8        0.01        0.61      0.87 o
   6   0   8       76.87       74.53      3.01 o
   7   0   8     2719.04     2592.62     31.27 o
   8   0   8       16.78       20.91      2.95 o
   9   0   8      340.37      350.34      8.69 o
  10   0   8      170.29      175.46      5.86 o
  11   0   8       13.70       14.01      2.63 o
  12   0   8       62.91       60.71      6.83 o
 -12   1   8       42.62       52.50      6.17 o
 -11   1   8        5.34        4.18      3.23 o
 -10   1   8       12.04       13.32      2.46 o
  -9   1   8       91.40       95.02      5.09 o
  -8   1   8      307.31      290.42      6.71 o
  -7   1   8      911.22      895.17     13.67 o
  -6   1   8      714.99      690.61     10.81 o
  -5   1   8        5.10        4.75      1.02 o
  -4   1   8     1136.22     1163.62     17.51 o
  -3   1   8     1026.48      930.37      9.82 o
  -2   1   8      279.78      261.09      3.52 o
  -1   1   8      783.45      794.96     10.39 o
   0   1   8     2444.83     2820.41     43.57 o
   1   1   8     2181.40     2201.17     34.62 o
   2   1   8     1989.85     2075.97     31.28 o
   3   1   8     2878.75     2950.04     36.38 o
   4   1   8     1603.15     1554.07     20.46 o
   5   1   8      571.22      577.68      8.97 o
   6   1   8        3.28        7.27      1.24 o
   7   1   8      184.40      165.47      4.16 o
   8   1   8      319.25      306.34      6.73 o
   9   1   8       57.78       58.58      3.54 o
  10   1   8       26.76       29.42      3.01 o
  11   1   8        0.12       -1.06      1.97 o
  12   1   8        1.31        2.57      2.10 o
  13   1   8       10.56       10.54      4.84 o
 -12   2   8        0.19       -1.72      3.57 o
 -11   2   8        6.06        3.97      2.62 o
 -10   2   8      179.12      173.60      6.12 o
  -9   2   8        8.53        6.89      2.05 o
  -8   2   8      485.27      462.11      8.86 o
  -7   2   8      422.77      441.62      8.21 o
  -6   2   8       25.85       28.72      2.11 o
  -5   2   8      271.61      243.25      4.93 o
  -4   2   8     2995.22     3017.74     29.39 o
  -3   2   8     4312.24     4368.45     46.72 o
  -2   2   8        0.72        6.29      1.14 o
  -1   2   8      544.13      625.00     10.12 o
   0   2   8      401.72      554.64     10.30 o
   1   2   8        7.80        4.33      0.84 o
   2   2   8       25.00       29.64      1.68 o
   3   2   8      520.77      495.77      7.30 o
   4   2   8      578.18      591.32      7.82 o
   5   2   8      615.56      756.38      9.38 o
   6   2   8      152.21      152.78      5.03 o
   7   2   8      209.30      215.31      5.46 o
   8   2   8      278.11      278.11      6.29 o
   9   2   8       64.84       70.99      3.77 o
  10   2   8      904.96      930.56     15.34 o
  11   2   8        0.81       -0.68      1.76 o
  12   2   8       53.89       56.32      3.86 o
  13   2   8        0.26       -5.73      4.00 o
 -12   3   8        2.19        8.95      4.46 o
 -11   3   8       23.04       21.17      4.07 o
 -10   3   8      383.18      355.20      8.80 o
  -9   3   8       33.89       33.62      3.15 o
  -8   3   8       54.24       54.74      3.48 o
  -7   3   8      597.62      604.36     10.80 o
  -6   3   8       65.17       57.00      2.97 o
  -5   3   8      570.00      558.20      8.69 o
  -4   3   8       71.38       81.85      2.50 o
  -3   3   8     2896.21     2968.27     35.94 o
  -2   3   8     7149.96     7495.87     83.52 o
  -1   3   8     1550.57     1740.28     24.57 o
   0   3   8     8378.26     8907.60    143.95 o
   1   3   8     3173.81     3477.60     51.79 o
   2   3   8      522.04      553.90      8.46 o
   3   3   8     3367.43     3434.07     39.33 o
   4   3   8     1317.80     1434.57     15.60 o
   5   3   8      974.85     1114.95     18.93 o
   6   3   8      279.72      288.79      5.49 o
   7   3   8     1972.40     1954.80     27.88 o
   8   3   8       36.28       36.36      2.62 o
   9   3   8      149.84      149.65      4.91 o
  10   3   8      115.06      106.51      4.46 o
  11   3   8       18.03       10.73      3.04 o
  12   3   8      146.87      142.88      6.24 o
  13   3   8        0.04       -3.94      3.91 o
 -12   4   8       51.81       39.52      5.90 o
 -11   4   8       15.59       13.55      3.27 o
 -10   4   8      125.89      127.32      5.72 o
  -9   4   8      898.57      886.84     15.40 o
  -8   4   8      197.33      203.19      6.20 o
  -7   4   8        4.11        8.47      1.84 o
  -6   4   8       32.52       25.46      2.17 o
  -5   4   8      324.15      315.49      5.70 o
  -4   4   8     2573.37     2638.62     32.03 o
  -3   4   8     2267.08     2253.36     27.52 o
  -2   4   8      148.80      132.66      3.40 o
  -1   4   8     2373.58     2488.91     42.83 o
   0   4   8     3396.18     3617.78     60.46 o
   1   4   8     2365.80     2449.20     37.22 o
   2   4   8     1027.42     1086.18     15.88 o
   3   4   8     1696.46     1870.80     23.61 o
   4   4   8     1698.11     1872.52     19.74 o
   5   4   8     2097.16     2261.31     31.06 o
   6   4   8        1.79        0.22      0.56 o
   7   4   8      342.67      339.75      7.21 o
   8   4   8      250.80      268.00      6.65 o
   9   4   8      177.62      185.67      4.89 o
  10   4   8      631.97      621.19     10.57 o
  11   4   8        5.38        3.08      2.11 o
  12   4   8      175.48      174.69      6.59 o
  13   4   8      345.15      368.84     14.02 o
 -12   5   8       36.60       33.11      6.96 o
 -11   5   8     1029.70     1053.93     20.02 o
 -10   5   8        0.86       -0.66      2.22 o
  -9   5   8        1.12       -1.32      2.08 o
  -8   5   8       52.82       46.37      3.42 o
  -7   5   8      171.15      155.63      4.83 o
  -6   5   8      200.32      196.90      5.46 o
  -5   5   8       48.88       55.17      2.61 o
  -4   5   8     1893.69     2002.68     24.20 o
  -3   5   8      392.64      392.93      7.67 o
  -2   5   8       32.98       72.62      3.52 o
  -1   5   8      179.30      148.72      6.95 o
   0   5   8      346.42      281.31      7.17 o
   1   5   8        4.09        1.36      0.75 o
   2   5   8       90.51      107.49      2.38 o
   3   5   8     2180.21     2453.97     28.74 o
   4   5   8        1.00        1.55      0.56 o
   5   5   8     1340.85     1429.72     20.29 o
   6   5   8        0.54        0.80      1.30 o
   7   5   8      139.35      139.34      4.23 o
   8   5   8      100.37       87.69      3.75 o
   9   5   8      113.08      118.96      4.56 o
  10   5   8        1.62       -3.36      1.77 o
  11   5   8       13.46       11.78      2.49 o
  12   5   8        0.73        0.33      2.17 o
  13   5   8        0.60       -6.25      3.12 o
 -12   6   8      123.97      119.28      7.98 o
 -11   6   8       45.53       51.07      4.52 o
 -10   6   8        6.85        6.47      2.58 o
  -9   6   8      468.26      451.20      9.85 o
  -8   6   8      199.40      197.79      5.81 o
  -7   6   8      295.80      294.30      6.83 o
  -6   6   8        8.80        6.66      1.99 o
  -5   6   8      244.29      232.55      5.58 o
  -4   6   8      274.10      308.32      8.42 o
  -3   6   8     1344.98     1329.73     22.17 o
  -2   6   8      326.82      350.56      8.72 o
  -1   6   8       83.08       58.42      2.26 o
   0   6   8     1462.91     1391.64     29.34 o
   1   6   8      482.66      384.52      7.72 o
   2   6   8      383.19      372.87      5.30 o
   3   6   8      515.82      458.74      7.42 o
   4   6   8     1016.00      989.91     15.34 o
   5   6   8     3312.37     3234.98     43.71 o
   6   6   8        0.13        1.03      0.81 o
   7   6   8      222.15      195.80      4.59 o
   8   6   8     1308.62     1282.70     18.14 o
   9   6   8      103.60       97.89      4.46 o
  10   6   8      658.05      680.58     12.15 o
  11   6   8        4.05        3.44      2.11 o
  12   6   8        0.38        0.24      2.15 o
  13   6   8      195.02      198.68     10.78 o
 -12   7   8        4.27        1.02      3.95 o
 -11   7   8       75.21       81.46      5.19 o
 -10   7   8        4.39        4.46      2.42 o
  -9   7   8       86.48       88.11      5.99 o
  -8   7   8      464.99      472.14      9.76 o
  -7   7   8        3.49        4.74      2.51 o
  -6   7   8     2890.28     2911.33     43.05 o
  -5   7   8      675.00      665.82     12.02 o
  -4   7   8      747.98      747.19     19.05 o
  -3   7   8      496.82      518.54      9.38 o
  -2   7   8        2.40        4.57      1.57 o
  -1   7   8      822.73      861.77     17.75 o
   0   7   8      109.96       87.75      2.84 o
   1   7   8     1940.88     2215.66     32.96 o
   2   7   8       30.64       51.50      1.89 o
   3   7   8      703.83      653.49      7.80 o
   4   7   8     1671.67     1787.18     19.82 o
   5   7   8     1582.68     1521.43     32.00 o
   6   7   8      107.79       95.66      5.14 o
   7   7   8      197.77      177.56      4.75 o
   8   7   8        2.40       -1.06      1.50 o
   9   7   8        1.19       -0.74      1.68 o
  10   7   8      978.22     1022.49     17.75 o
  11   7   8      320.30      322.08      8.54 o
  12   7   8      109.10      110.38      5.40 o
  13   7   8        2.39        4.70      3.63 o
 -11   8   8       99.53       92.47      5.50 o
 -10   8   8        3.97        4.40      2.48 o
  -9   8   8        0.13       -1.68      2.28 o
  -8   8   8       79.61       75.66      4.26 o
  -7   8   8      462.41      458.94     10.23 o
  -6   8   8       84.92       86.16      4.45 o
  -5   8   8       10.46       11.68      1.67 o
  -4   8   8      314.88      284.59      9.13 o
  -3   8   8     2441.53     2348.91     44.04 o
  -2   8   8      703.82      697.45     11.68 o
  -1   8   8      267.15      264.13      7.31 o
   0   8   8       60.01       63.56      3.48 o
   1   8   8     2360.55     2519.46     37.73 o
   2   8   8     1612.81     1738.56     26.37 o
   3   8   8     2113.91     2327.42     28.89 o
   4   8   8      359.85      365.14      5.69 o
   5   8   8      204.79      226.43      5.74 o
   6   8   8      386.27      378.85      8.95 o
   7   8   8       85.59       92.50      3.44 o
   8   8   8      988.67      979.01     16.07 o
   9   8   8      243.84      248.93      6.71 o
  10   8   8        4.84        3.98      2.17 o
  11   8   8       32.74       35.87      3.32 o
  12   8   8        0.06        1.13      2.50 o
 -11   9   8       51.22       57.47      5.84 o
 -10   9   8        0.14       -1.19      2.38 o
  -9   9   8       21.95       15.78      2.81 o
  -8   9   8      197.15      187.34      5.97 o
  -7   9   8      196.71      183.44      6.12 o
  -6   9   8        0.95        1.13      1.62 o
  -5   9   8       38.68       34.99      3.16 o
  -4   9   8        0.12        1.33      1.40 o
  -3   9   8       90.39       76.27      9.12 o
  -2   9   8      144.65      138.95      4.56 o
  -1   9   8     1114.19     1047.86     16.61 o
   0   9   8      810.74      846.98     13.55 o
   1   9   8     2044.06     2015.39     29.53 o
   2   9   8       34.00       31.28      1.78 o
   3   9   8      530.47      511.69      9.13 o
   4   9   8      499.89      508.78     13.11 o
   5   9   8      674.41      691.99     15.50 o
   6   9   8      251.14      254.33      7.27 o
   7   9   8      262.72      279.63      6.51 o
   8   9   8      442.89      433.93      9.53 o
   9   9   8      137.69      131.33      5.68 o
  10   9   8       31.12       28.33      3.52 o
  11   9   8       47.17       36.95      5.47 o
  12   9   8       46.03       40.46      4.52 o
 -10  10   8       27.09       23.61      3.53 o
  -9  10   8       41.75       43.79      3.80 o
  -8  10   8       29.63       28.75      3.13 o
  -7  10   8       29.75       32.25      3.15 o
  -6  10   8       19.47       21.30      2.87 o
  -5  10   8     1011.49     1006.33     19.06 o
  -4  10   8       65.35       58.82      3.02 o
  -3  10   8      523.15      524.30     15.33 o
  -2  10   8      224.40      204.17      6.67 o
  -1  10   8       25.65       47.81      4.42 o
   0  10   8      262.67      238.35      6.21 o
   1  10   8      452.11      424.11      9.17 o
   2  10   8       82.23       75.12      3.21 o
   3  10   8      234.96      232.64      6.13 o
   4  10   8     2020.98     1846.84     41.96 o
   6  10   8       57.66       56.67      4.29 o
   7  10   8      940.62      908.19     20.87 o
   8  10   8      496.53      503.82     11.44 o
   9  10   8       29.23       26.57      3.08 o
  10  10   8       14.90       11.17      3.25 o
  11  10   8       35.65       31.37      3.55 o
  12  10   8      219.74      222.76     10.43 o
 -10  11   8       41.28       46.99      4.46 o
  -9  11   8       54.97       45.81      3.99 o
  -8  11   8      130.57      139.70      6.40 o
  -7  11   8        0.33        0.55      3.03 o
  -6  11   8      192.13      187.23      6.13 o
  -5  11   8      141.99      138.51      5.29 o
  -4  11   8      566.53      557.67     11.74 o
  -3  11   8     4595.02     4423.73     81.14 o
  -2  11   8      347.15      308.32      9.88 o
  -1  11   8      474.42      465.94     11.75 o
   0  11   8     2847.66     2793.64     93.54 o
   1  11   8      730.98      749.25     14.87 o
   2  11   8     1451.69     1306.62     25.52 o
   3  11   8      159.23      168.17      5.77 o
   4  11   8       88.55       56.84     15.19 o
   5  11   8      987.67      981.36     25.36 o
   6  11   8      286.11      271.81     10.54 o
   7  11   8     1730.30     1668.26     34.43 o
   8  11   8      106.40       95.19      4.92 o
   9  11   8        8.87       11.19      2.47 o
  10  11   8        4.65        3.30      2.37 o
  11  11   8        7.94       10.77      2.98 o
  12  11   8        2.04        2.00      3.85 o
  -9  12   8      258.69      260.80      8.26 o
  -8  12   8      376.02      384.89      9.89 o
  -7  12   8      114.95      105.09      5.80 o
  -6  12   8      151.58      152.21      6.69 o
  -5  12   8      874.20      883.10     18.08 o
  -4  12   8        2.46       -0.10      1.55 o
  -3  12   8     4458.49     4307.15     79.79 o
  -2  12   8       52.88       50.87      4.22 o
  -1  12   8      123.13      138.01     10.23 o
   0  12   8     2593.21     2482.22     57.45 o
   1  12   8      138.95      133.13      5.72 o
   2  12   8     3120.26     2825.47     76.26 o
   3  12   8     1137.23      998.68     34.65 o
   4  12   8     2094.93     1782.83     59.46 o
   5  12   8     1577.71     1459.33     35.85 o
   6  12   8       39.14       28.83      4.09 o
   7  12   8      512.38      544.84     17.80 o
   8  12   8        2.68        3.56      2.65 o
   9  12   8       27.30       29.09      3.45 o
  10  12   8       88.24       76.65      6.00 o
  11  12   8      245.47      232.24      9.94 o
  -9  13   8       78.38       73.61      5.70 o
  -8  13   8      401.31      411.04     10.43 o
  -7  13   8       24.29       20.86      3.46 o
  -6  13   8       45.32       49.08      4.13 o
  -5  13   8      436.29      424.14     11.58 o
  -4  13   8      165.04      157.04      5.47 o
  -3  13   8       28.93       29.71      5.62 o
  -2  13   8       45.94       39.94      4.32 o
  -1  13   8       83.41       70.03      5.05 o
   0  13   8       10.07       11.57      3.43 o
   1  13   8      210.87      221.41     10.48 o
   2  13   8        0.37       -0.29      2.56 o
   3  13   8        1.12       -0.12      2.19 o
   4  13   8       10.93        9.67      3.05 o
   5  13   8        4.16        9.11      4.75 o
   6  13   8       78.67       81.93      7.01 o
   7  13   8      448.98      394.65     15.26 o
   8  13   8       21.56       22.79      4.94 o
   9  13   8      160.79      154.23     10.31 o
  10  13   8      114.18      113.77     21.66 o
  11  13   8        1.74        0.50      5.26 o
  -8  14   8        6.91        4.01      3.11 o
  -7  14   8       86.12       87.23      6.53 o
  -6  14   8      292.83      301.04      9.01 o
  -5  14   8        6.64        2.55      2.37 o
  -4  14   8        4.68        3.49      1.86 o
  -3  14   8      467.92      455.81     13.75 o
  -2  14   8      419.25      414.86     12.62 o
  -1  14   8       79.12       78.91      5.62 o
   0  14   8       67.03       71.16      8.70 o
   1  14   8      193.58      179.81      7.20 o
   2  14   8       53.21       37.80      4.40 o
   3  14   8       89.44       83.21      6.53 o
   4  14   8     1082.70      980.01     27.48 o
   5  14   8     1070.46      994.74     27.48 o
   6  14   8       21.36       21.85      4.23 o
   7  14   8      208.56      190.17     10.11 o
   8  14   8       12.32        7.20      3.66 o
   9  14   8      805.80      761.60     37.11 o
  10  14   8      455.29      541.71     28.38 o
  -7  15   8        2.56       -0.83      2.71 o
  -6  15   8       18.89       19.37      4.58 o
  -5  15   8      254.97      266.54      8.75 o
  -4  15   8       16.74       15.38      5.18 o
  -3  15   8       36.35       37.45      5.19 o
  -2  15   8      105.65      107.28      6.63 o
  -1  15   8       12.60       14.38      3.16 o
   0  15   8     1275.38     1270.05     28.09 o
   1  15   8      192.16      182.45      9.11 o
   2  15   8      373.96      378.59     18.81 o
   3  15   8      766.06      753.74     22.22 o
   4  15   8       41.04       39.78      9.13 o
   5  15   8      147.89      126.47      8.19 o
   6  15   8       30.91       19.18      4.21 o
   7  15   8        0.41        3.63      3.24 o
   8  15   8       92.10       76.39      7.98 o
   9  15   8       89.93      104.15     13.23 o
  10  15   8      179.16      219.58     17.60 o
  -6  16   8      130.35      140.59     12.05 o
  -5  16   8       27.76       12.73      8.33 o
  -4  16   8      174.68      176.39     10.33 o
  -3  16   8        1.86        4.43      4.06 o
  -2  16   8      108.61      114.58      8.91 o
  -1  16   8       79.84       74.78      6.10 o
   0  16   8      165.04      162.76      8.90 o
   1  16   8       37.16       42.07      5.30 o
   2  16   8       10.72        5.97      3.14 o
   3  16   8     1001.44      998.38     28.23 o
   4  16   8      166.55      161.65      9.20 o
   5  16   8        0.63        1.43      2.92 o
   6  16   8       18.50       18.66      4.53 o
   7  16   8      124.16      128.90     24.02 o
   8  16   8      187.38      195.95     16.09 o
   9  16   8      197.34      194.36     16.61 o
  -5  17   8        2.78       11.49      6.69 o
  -4  17   8      286.59      285.38     18.13 o
  -3  17   8        1.81        7.67     10.37 o
  -2  17   8       43.47       40.33      9.03 o
  -1  17   8      119.48      125.27     12.37 o
   0  17   8      692.05      663.93     28.06 o
   1  17   8      512.83      523.56     18.58 o
   2  17   8        3.60       -1.59      3.12 o
   3  17   8      778.33      788.17     24.58 o
   4  17   8      137.87      135.08     10.04 o
   5  17   8      181.49      197.42     10.92 o
   6  17   8       66.26       83.17     10.36 o
   7  17   8        2.10       -3.24      5.11 o
   8  17   8       33.16       23.09      7.81 o
  -4  18   8      181.17      223.58     17.82 o
  -3  18   8      216.42      247.46     18.36 o
  -2  18   8      568.15      627.43     30.59 o
  -1  18   8        2.28       -1.43      5.46 o
   0  18   8       29.19       34.42      5.96 o
   1  18   8      252.12      277.71     14.73 o
   2  18   8        0.06        4.10      3.73 o
   3  18   8        2.32        2.17      6.19 o
   4  18   8        0.02       -3.10      3.83 o
   5  18   8       33.20       51.27      9.94 o
   6  18   8       23.18       10.07      6.38 o
  -2  19   8       44.33       35.56      9.28 o
  -1  19   8      281.88      315.22     21.08 o
   0  19   8        0.15        1.34      5.73 o
   1  19   8      387.47      484.69     26.23 o
   2  19   8      123.02      110.54     13.69 o
   3  19   8      633.24      709.54     33.47 o
   4  19   8        6.34        4.31      6.42 o
   5  19   8      241.34      261.73     19.01 o
  -4 -14   9        6.30        4.71      3.67 o
  -3 -14   9      283.19      310.61     41.64 o
  -2 -14   9      307.79      330.87     15.82 o
  -1 -14   9      129.17      150.19     11.14 o
   0 -14   9       10.02        7.76      6.41 o
   1 -14   9      169.79      208.22     13.02 o
   2 -14   9       60.11       72.82      8.71 o
  -6 -13   9        0.54       11.51      5.29 o
  -5 -13   9       92.92      104.06     10.03 o
  -4 -13   9      187.49      182.58      9.69 o
  -3 -13   9      225.03      188.84     18.22 o
  -2 -13   9      110.74       78.98     29.61 o
  -1 -13   9       20.43       20.23      9.33 o
   0 -13   9       58.40       49.99     12.22 o
   1 -13   9      476.28      496.58     29.90 o
   2 -13   9      121.11      141.82     11.49 o
   3 -13   9      740.21      868.17     28.50 o
   4 -13   9      493.92      593.58     25.26 o
  -7 -12   9       10.67        4.53      5.24 o
  -6 -12   9      165.50      180.04     12.06 o
  -5 -12   9       75.74       72.39     13.00 o
  -4 -12   9       21.00       20.81      5.66 o
  -3 -12   9     1473.48     1514.29     43.84 o
  -2 -12   9      483.89      489.87     18.98 o
  -1 -12   9      120.04      115.51     10.06 o
   0 -12   9      170.59      164.96     11.14 o
   1 -12   9      314.80      354.77     15.79 o
   2 -12   9      178.37      206.54     11.95 o
   3 -12   9      497.67      580.66     21.35 o
   4 -12   9      105.63      123.12     10.51 o
   5 -12   9      235.03      123.69     16.33 o
  -8 -11   9       23.82        8.96      5.66 o
  -7 -11   9       41.24        6.99     16.03 o
  -6 -11   9       18.90       21.56      5.86 o
  -5 -11   9       17.40       18.51      4.43 o
  -4 -11   9      102.12       77.50     16.50 o
  -3 -11   9      530.79      522.08     19.09 o
  -2 -11   9        1.18       -1.41      3.52 o
  -1 -11   9       64.35       65.63      5.95 o
   0 -11   9       53.26       58.29     10.99 o
   1 -11   9      113.26      122.90      9.79 o
   2 -11   9      108.54       99.31      8.97 o
   3 -11   9      463.17      508.26     18.95 o
   4 -11   9      276.22      254.08     44.32 o
   5 -11   9        0.74        3.58      3.93 o
   6 -11   9      413.28      435.52     24.19 o
   7 -11   9       41.46       38.54      9.56 o
  -9 -10   9      159.97      155.09     11.36 o
  -8 -10   9       37.59       30.94     14.74 o
  -7 -10   9       96.83       89.05      8.99 o
  -6 -10   9      425.29      413.38     13.72 o
  -5 -10   9      157.25      150.92      7.48 o
  -4 -10   9       20.92       21.94      3.27 o
  -3 -10   9       35.07       39.86      3.48 o
  -2 -10   9      402.09      414.87      9.63 o
  -1 -10   9        0.45       -1.15      1.84 o
   0 -10   9     1200.71     1128.08     19.16 o
   1 -10   9      564.07      512.65     11.08 o
   2 -10   9      128.81      128.27      7.36 o
   3 -10   9      321.54      347.35     12.64 o
   4 -10   9       12.48        7.48      4.12 o
   5 -10   9      227.20      244.37     23.59 o
   6 -10   9        1.75        2.35      3.75 o
   7 -10   9      314.52      352.35     30.00 o
 -10  -9   9      154.58      188.11     16.63 o
  -9  -9   9        8.21        7.93      4.89 o
  -8  -9   9      214.95      205.62     12.12 o
  -7  -9   9      200.56      185.13     11.12 o
  -6  -9   9        3.33        2.16      2.57 o
  -5  -9   9       13.64       24.86      4.67 o
  -4  -9   9      201.41      192.36      6.37 o
  -3  -9   9      535.57      501.82     11.65 o
  -2  -9   9     1171.48     1107.50     20.23 o
  -1  -9   9       96.60       82.17      4.91 o
   0  -9   9      442.45      496.87     11.47 o
   1  -9   9       30.01       32.05      4.48 o
   2  -9   9     1574.06     1616.71     27.63 o
   3  -9   9       22.67       21.22      4.97 o
   4  -9   9      635.68      574.86     18.28 o
   5  -9   9       26.01       21.02      3.66 o
   6  -9   9       16.52       19.19      4.52 o
   7  -9   9       13.10       10.84      3.90 o
   8  -9   9       80.39       73.47      7.54 o
 -10  -8   9       10.96        9.09     11.89 o
  -9  -8   9       41.47       50.43     10.45 o
  -7  -8   9      581.12      610.85     46.68 o
  -6  -8   9      628.48      589.64     12.88 o
  -5  -8   9     1368.05     1293.53     25.17 o
  -4  -8   9      964.82      956.80     18.05 o
  -3  -8   9      122.86      119.21      5.46 o
  -2  -8   9      239.12      203.73      6.01 o
  -1  -8   9       31.57       30.48      2.80 o
   0  -8   9      733.07      736.97     13.38 o
   1  -8   9      117.65      122.08      5.02 o
   2  -8   9      170.73      138.08      5.15 o
   3  -8   9        0.48        1.64      1.69 o
   4  -8   9       45.90       51.71      3.73 o
   5  -8   9      194.25      194.49      6.44 o
   6  -8   9       20.56       21.01      3.31 o
   7  -8   9       33.11       32.24      4.32 o
   8  -8   9       19.88       16.34      4.86 o
   9  -8   9      128.69      157.08      9.94 o
 -11  -7   9        7.06        0.78      4.19 o
 -10  -7   9       39.77       39.89      7.12 o
  -9  -7   9       33.95       23.87      5.58 o
  -8  -7   9      159.39      183.32     10.94 o
  -7  -7   9     1699.48     1684.98     31.53 o
  -6  -7   9       14.20       12.37      2.47 o
  -5  -7   9     1864.45     1792.83     28.99 o
  -4  -7   9      276.68      274.94      7.06 o
  -3  -7   9      160.68      163.76      5.33 o
  -2  -7   9      125.35      139.99      6.38 o
  -1  -7   9       42.95       50.98      3.62 o
   0  -7   9     1066.91      944.68     15.72 o
   1  -7   9      103.56      115.25      5.86 o
   2  -7   9        2.66        4.72      2.83 o
   3  -7   9      103.04      103.62      4.88 o
   4  -7   9      507.59      472.94     10.03 o
   5  -7   9      708.31      701.71     13.32 o
   6  -7   9       21.06       32.47      3.23 o
   7  -7   9      370.87      386.32      9.33 o
   8  -7   9       39.35       41.99      4.19 o
   9  -7   9      119.10      111.10      8.65 o
  10  -7   9        6.39        1.06      3.73 o
 -11  -6   9       90.69       87.01     12.78 o
 -10  -6   9        3.13        1.32      5.06 o
  -9  -6   9        5.90        3.74      3.48 o
  -8  -6   9      108.42       93.29      6.15 o
  -7  -6   9      438.60      445.81     12.04 o
  -6  -6   9      523.22      494.83     10.08 o
  -5  -6   9      100.18       93.25      4.85 o
  -4  -6   9     1633.45     1595.30     23.88 o
  -3  -6   9        0.96        2.27      1.56 o
  -2  -6   9        0.34        0.67      1.49 o
  -1  -6   9       18.82       18.84      2.41 o
   0  -6   9     1110.40      987.76     15.87 o
   1  -6   9      503.36      450.67      8.96 o
   2  -6   9     1643.72     1529.71     22.89 o
   3  -6   9      922.22      913.45     15.29 o
   4  -6   9       13.32        9.66      1.90 o
   5  -6   9      902.12      917.17     14.59 o
   6  -6   9       12.20        8.89      1.88 o
   7  -6   9       29.85       27.89      2.80 o
   8  -6   9        6.80        3.82      2.55 o
   9  -6   9       13.10        9.52      4.01 o
  10  -6   9       24.24       13.10      4.31 o
 -11  -5   9      115.95      112.13     12.94 o
 -10  -5   9       30.52       32.31      6.29 o
  -9  -5   9      343.17      354.26     17.00 o
  -8  -5   9       17.35       20.07      3.16 o
  -7  -5   9        4.82        2.01      2.05 o
  -6  -5   9      285.98      289.41      7.12 o
  -5  -5   9       26.55       24.84      2.74 o
  -4  -5   9      154.98      135.74      4.59 o
  -3  -5   9       31.02       23.28      2.25 o
  -2  -5   9       21.50       18.67      1.99 o
  -1  -5   9      121.36      114.45      4.13 o
   0  -5   9        0.74       -0.44      1.19 o
   1  -5   9     2912.85     2717.97     37.17 o
   2  -5   9     2691.53     2628.76     36.22 o
   3  -5   9       10.47        5.00      1.47 o
   4  -5   9     2081.52     2070.52     27.53 o
   5  -5   9     1025.13      935.30     15.74 o
   6  -5   9       49.63       45.63      3.36 o
   7  -5   9      128.70      112.01      5.34 o
   8  -5   9     2073.68     2057.47     31.06 o
   9  -5   9      756.25      780.04     15.27 o
  10  -5   9       25.13       34.97      7.20 o
  11  -5   9      184.45      182.89     10.95 o
 -12  -4   9      454.71      488.21     19.51 o
 -11  -4   9        5.10       12.91      5.26 o
 -10  -4   9        4.96        4.41      3.39 o
  -9  -4   9        6.18        5.27      2.67 o
  -8  -4   9        1.38        1.46      2.75 o
  -7  -4   9      269.64      277.86      7.76 o
  -6  -4   9        0.47        2.22      1.73 o
  -5  -4   9      497.84      484.30     10.17 o
  -4  -4   9     1949.34     1856.25     26.59 o
  -3  -4   9      327.81      318.00      6.77 o
  -2  -4   9     4547.80     4265.12     52.85 o
  -1  -4   9      734.59      678.41     10.11 o
   0  -4   9       91.86       71.36      2.68 o
   1  -4   9       39.32       36.04      2.12 o
   2  -4   9      152.47      149.46      3.92 o
   3  -4   9      262.30      260.51      6.04 o
   4  -4   9       64.91       64.63      3.42 o
   5  -4   9      407.89      385.09      8.20 o
   6  -4   9       33.73       33.78      2.88 o
   7  -4   9      322.63      286.42      7.36 o
   8  -4   9     1041.15     1043.04     17.90 o
   9  -4   9      436.30      422.56     12.75 o
  10  -4   9       20.84       11.84      3.47 o
  11  -4   9       12.42        7.02      6.18 o
 -12  -3   9      212.15      218.01     15.02 o
 -11  -3   9       52.52       45.53      6.85 o
 -10  -3   9       78.17       86.20      5.47 o
  -9  -3   9      339.94      349.56      8.73 o
  -8  -3   9       79.53       80.48      4.43 o
  -7  -3   9      291.49      321.35      7.65 o
  -6  -3   9      908.40      928.94     13.96 o
  -5  -3   9      284.32      297.32      6.62 o
  -4  -3   9     1346.72     1284.80     17.72 o
  -3  -3   9       25.29       34.77      1.99 o
  -2  -3   9      164.00      148.76      3.39 o
  -1  -3   9      120.90      150.70      3.89 o
   0  -3   9      698.02      713.09     11.05 o
   1  -3   9     1931.76     1758.97     21.95 o
   2  -3   9     1764.85     1674.46     21.03 o
   3  -3   9      245.62      228.41      5.02 o
   4  -3   9      421.57      385.50      7.67 o
   5  -3   9      234.59      224.39      5.70 o
   6  -3   9      896.86      853.73     15.23 o
   7  -3   9        0.62        1.10      1.43 o
   8  -3   9     1937.28     1906.92     34.51 o
   9  -3   9      200.47      202.52      6.24 o
  10  -3   9      258.99      253.58      7.28 o
  11  -3   9       10.66       11.62      4.48 o
 -12  -2   9        1.19        3.96      4.45 o
 -11  -2   9       72.32       71.55      7.58 o
 -10  -2   9      279.70      267.53      8.34 o
  -9  -2   9        0.88        0.45      1.82 o
  -8  -2   9       48.21       51.33      3.38 o
  -7  -2   9       56.54       49.66      3.09 o
  -6  -2   9      511.20      480.78      9.37 o
  -5  -2   9       12.51        8.48      1.68 o
  -4  -2   9      971.58     1017.00     13.70 o
  -3  -2   9        2.69        5.72      1.16 o
  -2  -2   9       16.95       13.55      1.08 o
  -1  -2   9      277.19      263.18      3.98 o
   0  -2   9      219.02      200.45      3.28 o
   1  -2   9     4517.46     4678.89     53.19 o
   2  -2   9      990.51      998.48     13.70 o
   3  -2   9     1613.06     1633.03     23.05 o
   4  -2   9     2408.95     2394.03     34.81 o
   5  -2   9       61.75       56.34      3.29 o
   6  -2   9      853.39      787.35     13.26 o
   7  -2   9     1006.38      969.37     15.01 o
   8  -2   9     2188.01     2167.34     27.62 o
   9  -2   9       27.18       30.38      3.11 o
  10  -2   9       23.43       26.60      3.02 o
  11  -2   9      537.48      578.25     12.76 o
  12  -2   9      184.81      192.55     10.70 o
 -12  -1   9       14.81        8.54      4.52 o
 -11  -1   9        3.80        1.44      3.02 o
 -10  -1   9        1.41       -2.75      2.07 o
  -9  -1   9      360.43      400.58     10.91 o
  -8  -1   9       75.01       77.35      4.24 o
  -7  -1   9        4.21        5.30      1.62 o
  -6  -1   9      701.86      672.30     10.09 o
  -5  -1   9        3.36        4.90      1.64 o
  -4  -1   9       15.49        9.79      1.13 o
  -3  -1   9       18.48       19.24      1.18 o
  -2  -1   9      133.09      115.06      2.66 o
  -1  -1   9       28.92       19.73      1.25 o
   0  -1   9      512.58      516.57      8.98 o
   1  -1   9     2112.14     2069.06     26.67 o
   2  -1   9        9.21        3.88      0.93 o
   3  -1   9      150.90      122.77      2.66 o
   4  -1   9       77.90       67.97      2.50 o
   5  -1   9       20.67       20.66      2.09 o
   6  -1   9       20.83       20.24      2.50 o
   7  -1   9       11.02        8.52      1.72 o
   8  -1   9      117.29      113.08      4.48 o
   9  -1   9       82.05       88.61      4.44 o
  10  -1   9      421.68      414.26      9.25 o
  11  -1   9      407.42      415.34     10.34 o
  12  -1   9       80.42       78.02      7.57 o
 -12   0   9        9.93        3.98      4.19 o
 -11   0   9        6.20        6.74      2.85 o
 -10   0   9       13.03        9.10      2.37 o
  -9   0   9       76.71       72.67      4.04 o
  -8   0   9       11.66        7.12      1.85 o
  -7   0   9        8.88       14.79      1.98 o
  -6   0   9      719.61      700.73     10.29 o
  -5   0   9      115.35      120.81      4.33 o
  -4   0   9      616.71      639.95      7.80 o
  -3   0   9     4577.72     5072.19     49.46 o
  -2   0   9      465.77      512.78      6.95 o
  -1   0   9      216.81      198.87      3.23 o
   0   0   9      428.22      473.28      9.02 o
   1   0   9     1193.88     1172.66     17.00 o
   2   0   9        0.11        1.94      0.66 o
   3   0   9       33.74       39.19      1.99 o
   4   0   9     2817.46     2809.84     32.90 o
   5   0   9      330.88      323.92      6.22 o
   6   0   9      220.33      227.53      5.64 o
   7   0   9      315.53      307.49      6.63 o
   8   0   9      262.05      262.87      6.34 o
   9   0   9      169.99      164.59      5.31 o
  10   0   9      385.15      391.00      8.83 o
  11   0   9      109.30      109.73      6.33 o
  12   0   9       30.77       44.78      5.14 o
 -12   1   9       12.41        7.40      4.45 o
 -11   1   9       36.50       29.41      3.76 o
 -10   1   9      312.04      321.86      8.18 o
  -9   1   9      137.27      131.85      5.20 o
  -8   1   9        1.79        2.07      1.70 o
  -7   1   9      727.29      747.57     12.03 o
  -6   1   9      840.92      787.56     12.24 o
  -5   1   9      153.88      135.81      4.57 o
  -4   1   9      327.01      307.86      4.50 o
  -3   1   9      262.44      367.36      4.98 o
  -2   1   9      950.26      986.47     11.33 o
  -1   1   9      540.13      563.35      7.46 o
   0   1   9     2792.11     2874.22     39.02 o
   1   1   9     1501.79     1466.55     21.76 o
   2   1   9      209.45      200.88      6.39 o
   3   1   9       12.21       21.88      1.75 o
   4   1   9      839.33      847.38     12.25 o
   5   1   9      229.91      206.95      4.34 o
   6   1   9       31.39       30.83      2.09 o
   7   1   9       45.38       38.52      2.56 o
   8   1   9       40.70       42.81      3.41 o
   9   1   9        0.01        2.01      1.69 o
  10   1   9       43.45       36.93      3.21 o
  11   1   9        4.45        6.35      2.32 o
  12   1   9       99.78       95.30      5.09 o
 -12   2   9        8.90       10.22      4.47 o
 -11   2   9       12.75        7.03      3.47 o
 -10   2   9      229.11      214.38      6.40 o
  -9   2   9      169.48      172.49      5.47 o
  -8   2   9      273.05      256.80      6.24 o
  -7   2   9      912.94      875.40     13.47 o
  -6   2   9     2120.75     2024.11     28.57 o
  -5   2   9        3.17        5.33      1.16 o
  -4   2   9       34.17       45.92      2.00 o
  -3   2   9       21.00       32.13      1.27 o
  -2   2   9      884.33     1000.91     12.85 o
  -1   2   9      293.80      333.27      5.82 o
   0   2   9      983.47      949.06     16.41 o
   1   2   9      322.90      318.07      6.62 o
   2   2   9     1042.65     1246.21     17.97 o
   3   2   9      160.56      196.12      4.40 o
   4   2   9      926.61      885.60     12.43 o
   5   2   9      226.13      229.94      4.91 o
   6   2   9      486.00      463.78      7.04 o
   7   2   9     3717.48     3649.20     56.90 o
   8   2   9      142.85      144.82      4.91 o
   9   2   9       99.74      102.43      4.86 o
  10   2   9        9.31        7.23      2.20 o
  11   2   9       92.96       84.49      5.13 o
  12   2   9      329.10      308.74      8.55 o
 -12   3   9       94.64      104.75      8.34 o
 -11   3   9        3.94        9.09      2.90 o
 -10   3   9       70.34       61.48      3.95 o
  -9   3   9       10.54       12.45      2.38 o
  -8   3   9       38.92       40.70      2.93 o
  -7   3   9       71.88       73.75      3.88 o
  -6   3   9     1188.93     1168.91     19.11 o
  -5   3   9     1867.64     1946.36     26.78 o
  -4   3   9     1026.90     1014.83     13.31 o
  -3   3   9     4551.52     4637.84     49.56 o
  -2   3   9      214.64      213.53      4.06 o
  -1   3   9     1142.44     1244.38     22.64 o
   0   3   9     1160.02     1162.30     17.00 o
   1   3   9     2665.11     2843.57     48.52 o
   2   3   9     2051.23     2386.76     41.64 o
   3   3   9      484.77      538.31      7.62 o
   4   3   9     4023.58     4199.49     42.76 o
   5   3   9      118.38      138.30      3.28 o
   6   3   9      581.27      615.01     11.76 o
   7   3   9       90.87      103.07      3.81 o
   8   3   9      231.39      236.44      6.19 o
   9   3   9      200.19      182.72      5.76 o
  10   3   9       11.85       12.02      2.32 o
  11   3   9      219.03      215.74      6.02 o
  12   3   9       15.35       15.52      2.81 o
  13   3   9        3.94        4.65      4.06 o
 -12   4   9      266.06      262.62     13.99 o
 -11   4   9       47.20       42.93      4.24 o
 -10   4   9       11.11        8.76      2.61 o
  -9   4   9      196.29      185.81      7.29 o
  -8   4   9      434.56      417.46      8.82 o
  -7   4   9      798.18      779.23     19.28 o
  -6   4   9      901.57      874.80     18.16 o
  -5   4   9        3.70        2.39      2.01 o
  -4   4   9     1879.65     1876.85     26.00 o
  -3   4   9     3155.34     3195.62     35.84 o
  -2   4   9     1728.17     1766.64     26.57 o
  -1   4   9     2707.09     2789.89     38.36 o
   0   4   9      416.11      505.93     11.25 o
   1   4   9      362.41      437.67     10.03 o
   2   4   9     8254.45     8781.91    125.37 o
   3   4   9      279.36      248.09      4.13 o
   4   4   9       81.75       95.04      2.07 o
   5   4   9      287.76      327.46      6.84 o
   6   4   9        3.32        5.41      1.21 o
   7   4   9     1822.45     1786.76     25.57 o
   8   4   9       12.76       12.50      1.95 o
   9   4   9      215.82      206.61      6.08 o
  10   4   9      356.43      361.82      8.11 o
  11   4   9      211.32      198.30      7.02 o
  12   4   9       27.61       22.47      2.94 o
  13   4   9        0.04       -1.58      3.32 o
 -12   5   9       10.61        5.29      4.38 o
 -11   5   9        0.63        1.87      2.59 o
 -10   5   9        3.24        3.84      2.59 o
  -9   5   9        0.84       -0.35      1.94 o
  -8   5   9        3.04        0.83      1.82 o
  -7   5   9      423.65      406.36     10.78 o
  -6   5   9      406.17      401.50      8.44 o
  -5   5   9       55.64       76.96      4.70 o
  -4   5   9        3.68        1.12      1.27 o
  -3   5   9      232.61      192.98      4.13 o
  -2   5   9      520.37      593.42     11.68 o
  -1   5   9        4.98        9.62      2.62 o
   0   5   9     2239.80     2545.56     43.82 o
   1   5   9       97.75      104.53      4.19 o
   2   5   9     3639.94     3995.83     49.73 o
   3   5   9       19.51       34.00      1.54 o
   4   5   9      246.78      239.52      4.24 o
   5   5   9       20.39       28.85      1.85 o
   6   5   9      371.69      375.07     10.18 o
   7   5   9      579.83      582.99     11.87 o
   8   5   9       28.98       30.02      2.46 o
   9   5   9      121.33      116.69      4.34 o
  10   5   9       74.96       73.37      5.57 o
  11   5   9        6.24        3.48      2.06 o
  12   5   9      228.93      224.21      7.37 o
  13   5   9       14.90       18.26      4.02 o
 -12   6   9      100.47       97.72      7.18 o
 -11   6   9       18.99       22.90      3.52 o
 -10   6   9      354.44      353.33      9.44 o
  -9   6   9      323.56      305.13      7.78 o
  -8   6   9       62.14       55.80      3.89 o
  -7   6   9      386.86      374.53      8.61 o
  -6   6   9      665.98      647.97     12.00 o
  -5   6   9      382.78      382.57     11.02 o
  -4   6   9       74.03       61.06      3.35 o
  -3   6   9      504.88      453.72      8.72 o
  -2   6   9      167.65      135.74      5.21 o
  -1   6   9       22.88       16.18      2.23 o
   0   6   9     1220.72     1134.97     24.62 o
   1   6   9     2812.90     2824.19     43.24 o
   2   6   9     4541.55     4592.71     56.87 o
   3   6   9      149.64      168.86      3.04 o
   4   6   9      606.56      591.76      9.57 o
   5   6   9     1165.88     1118.18     16.97 o
   6   6   9       78.59       66.23      5.04 o
   7   6   9     1718.76     1697.74     24.47 o
   8   6   9       92.55       83.52      3.33 o
   9   6   9        8.80        5.39      1.62 o
  10   6   9      432.99      423.95      9.56 o
  11   6   9       27.82       22.79      3.08 o
  12   6   9      240.14      230.60      7.39 o
  13   6   9      118.82      105.93     11.04 o
 -11   7   9      125.11      129.26      6.13 o
 -10   7   9       11.27       14.07      2.91 o
  -9   7   9     1004.20     1018.65     18.54 o
  -8   7   9      246.08      231.09      7.97 o
  -7   7   9      163.94      159.70      5.32 o
  -6   7   9       77.07       78.76      3.63 o
  -5   7   9       16.25       11.38      1.99 o
  -4   7   9     1464.36     1584.29     31.18 o
  -3   7   9      236.52      236.41      5.78 o
  -2   7   9     2052.14     2215.79     42.44 o
  -1   7   9       20.43       10.29      1.32 o
   0   7   9     2473.68     2336.18     54.66 o
   1   7   9     2621.51     2809.21     56.49 o
   2   7   9     1827.98     1761.22     21.28 o
   3   7   9      521.45      504.76      7.24 o
   4   7   9       45.12       38.85      1.46 o
   5   7   9      455.85      441.11      7.73 o
   6   7   9      110.93      104.73      3.58 o
   7   7   9     1086.37     1073.89     16.85 o
   8   7   9      688.29      679.17     13.92 o
   9   7   9       25.92       23.83      2.47 o
  10   7   9        2.89        0.79      1.99 o
  11   7   9      106.01      105.38      5.25 o
  12   7   9      406.56      384.63      9.60 o
 -11   8   9       32.43       22.59      3.42 o
 -10   8   9       77.58       83.90      5.14 o
  -9   8   9        5.11        3.35      2.42 o
  -8   8   9       49.93       50.42      4.09 o
  -7   8   9        0.15        2.17      1.77 o
  -6   8   9      652.46      604.21     11.59 o
  -5   8   9      333.85      318.13      8.64 o
  -4   8   9        6.23        6.79      2.68 o
  -3   8   9        7.59        8.41      1.97 o
  -2   8   9      223.26      239.94      4.99 o
  -1   8   9      456.23      483.78     11.37 o
   0   8   9     3192.63     3308.46     55.59 o
   1   8   9        0.54        0.15      0.91 o
   2   8   9        0.16        3.27      1.03 o
   3   8   9      174.85      146.22      3.44 o
   4   8   9        0.04        1.85      0.82 o
   5   8   9     1119.50     1142.05     17.50 o
   6   8   9      414.44      406.56      8.93 o
   7   8   9        8.33        4.84      1.67 o
   8   8   9        0.52        1.54      1.82 o
   9   8   9        0.05        1.59      1.90 o
  10   8   9     1727.78     1805.97     27.52 o
  11   8   9      141.09      147.37      5.98 o
  12   8   9     1210.73     1219.97     29.32 o
 -11   9   9       79.28       83.36      6.61 o
 -10   9   9       79.89       79.59      4.85 o
  -9   9   9        0.28        3.38      2.82 o
  -8   9   9       21.68       18.32      3.00 o
  -7   9   9       82.53       78.75      4.16 o
  -6   9   9       10.68       10.84      2.44 o
  -5   9   9      242.96      252.47     17.33 o
  -4   9   9       82.64       67.41      7.46 o
  -3   9   9      559.44      572.82     14.56 o
  -2   9   9     2495.00     2450.56     40.70 o
  -1   9   9       68.52       65.84      2.35 o
   0   9   9       93.16       77.35      3.69 o
   1   9   9       48.51       46.08      3.46 o
   2   9   9      423.86      458.39      7.78 o
   3   9   9      691.38      724.72     11.81 o
   4   9   9     1168.31     1160.94     23.66 o
   5   9   9     1612.98     1609.42     29.12 o
   6   9   9        4.07        6.60      1.67 o
   7   9   9       20.47       22.04      2.48 o
   8   9   9      504.92      490.72     11.31 o
   9   9   9      268.78      274.80      9.13 o
  10   9   9        6.00        7.24      2.11 o
  11   9   9      330.10      328.22     11.26 o
  12   9   9      121.90      121.74      7.50 o
 -10  10   9        3.12        4.60      3.35 o
  -9  10   9        0.60       -1.01      2.19 o
  -8  10   9      744.07      739.96     14.90 o
  -7  10   9       39.18       39.97      3.32 o
  -6  10   9      360.29      344.42      7.97 o
  -5  10   9      312.56      302.30     14.22 o
  -4  10   9        5.48        9.58      2.11 o
  -3  10   9      548.87      514.99     12.91 o
  -2  10   9      208.39      189.51      5.73 o
  -1  10   9      191.57      151.52      4.72 o
   0  10   9      502.85      494.79     10.25 o
   1  10   9     2476.52     2282.97     37.72 o
   2  10   9       41.25       35.14      2.40 o
   3  10   9      110.39      134.31      4.25 o
   4  10   9     1706.33     1648.03     35.35 o
   5  10   9     1404.60     1324.11     31.72 o
   6  10   9      177.28      161.25     10.39 o
   7  10   9       25.77       27.66      3.35 o
   8  10   9      101.40       95.46      6.33 o
   9  10   9       79.81       84.77      6.35 o
  10  10   9      673.27      634.36     18.07 o
  11  10   9        0.44        2.42      3.12 o
  12  10   9       34.38       31.71      8.91 o
 -10  11   9        5.62        4.09      3.89 o
  -9  11   9       53.98       56.79      4.14 o
  -8  11   9      214.92      219.95      8.40 o
  -7  11   9      163.08      170.25      6.30 o
  -6  11   9     2519.82     2557.07     44.85 o
  -5  11   9      611.46      593.26     15.91 o
  -4  11   9       72.87       76.07      4.91 o
  -3  11   9     1933.30     1970.00     47.65 o
  -2  11   9     1230.04     1246.63     25.90 o
  -1  11   9      674.81      591.67     12.55 o
   0  11   9       20.38       28.91      2.45 o
   1  11   9      486.83      431.42      9.61 o
   2  11   9     2434.88     2420.11     40.41 o
   3  11   9      647.25      577.59     15.66 o
   4  11   9     2226.46     2116.28     47.85 o
   5  11   9        3.50        4.94      1.97 o
   6  11   9      170.03      175.64      7.94 o
   7  11   9        1.95        0.50      1.79 o
   8  11   9        5.48        5.30      2.52 o
   9  11   9       54.53       47.97      5.04 o
  10  11   9       31.62       30.07      4.54 o
  11  11   9        2.66        2.31      9.33 o
  12  11   9        0.04       -4.07      4.91 o
  -9  12   9       56.44       58.00      4.41 o
  -8  12   9      530.11      529.97     12.94 o
  -7  12   9        6.68        8.10      2.40 o
  -6  12   9     1838.12     1821.49     38.21 o
  -5  12   9       13.87       11.18      4.83 o
  -4  12   9       60.77       60.57      5.59 o
  -3  12   9     1673.10     1586.06     32.91 o
  -2  12   9      319.91      333.04     12.56 o
  -1  12   9     2316.77     2217.13     42.76 o
   0  12   9     1264.60     1146.95     23.95 o
   1  12   9     1124.19      864.44     28.45 o
   2  12   9     1385.43     1283.78     26.01 o
   3  12   9      289.45      256.95     11.03 o
   4  12   9      882.13      937.28     24.18 o
   5  12   9        0.16        3.56      2.08 o
   6  12   9       47.06       52.03      5.97 o
   7  12   9       59.75       52.64      5.65 o
   8  12   9       71.11       47.64      7.12 o
   9  12   9       30.49       26.93      6.17 o
  10  12   9      283.40      278.47     11.39 o
  11  12   9      194.53      179.30     17.60 o
  -9  13   9        2.25        2.59      2.79 o
  -8  13   9      482.67      463.26     13.68 o
  -7  13   9       12.42        8.55      3.50 o
  -6  13   9       22.91       16.27      3.90 o
  -5  13   9      188.99      184.86      9.54 o
  -4  13   9       95.48      107.90      6.97 o
  -3  13   9       21.41       19.64      4.46 o
  -2  13   9      398.17      383.85     13.51 o
  -1  13   9        7.52        0.75      2.23 o
   0  13   9       43.52       40.05      4.69 o
   1  13   9        2.54        4.27      2.08 o
   2  13   9       21.04        8.06      2.94 o
   4  13   9      425.49      368.17     24.58 o
   5  13   9      168.80      153.16      7.67 o
   6  13   9      611.38      570.53     17.98 o
   7  13   9      308.92      295.50     12.36 o
   8  13   9      319.54      295.57     24.34 o
   9  13   9      144.15      142.10      9.74 o
  10  13   9        6.74        2.63      3.80 o
  11  13   9      230.95      252.09     18.70 o
  -8  14   9       11.27       11.45      5.39 o
  -7  14   9        7.72        5.16      3.59 o
  -6  14   9       63.38       72.76      6.64 o
  -5  14   9       92.44       74.45      7.26 o
  -4  14   9       73.35       70.40      8.05 o
  -3  14   9       79.30       84.77      6.11 o
  -2  14   9      103.15       93.89      8.07 o
  -1  14   9       67.95       62.68      5.40 o
   0  14   9      809.85      787.01     18.75 o
   1  14   9     1217.47     1171.81     25.33 o
   2  14   9     2577.98     2301.54     53.12 o
   3  14   9      147.46      140.21      7.35 o
   4  14   9        9.78       10.00      4.71 o
   5  14   9        8.64        5.42      3.01 o
   6  14   9     1288.55     1157.87     31.25 o
   7  14   9      795.62      793.48     24.16 o
   8  14   9      184.12      167.35      9.85 o
   9  14   9       13.62       16.33      4.56 o
  10  14   9       99.43      130.02     14.78 o
  -7  15   9        0.04        2.70      5.41 o
  -6  15   9       34.40       43.60      5.57 o
  -5  15   9       11.49        6.19      3.80 o
  -4  15   9       23.26       28.43      4.88 o
  -3  15   9     1069.73     1105.85     30.52 o
  -2  15   9      190.62      171.09     13.07 o
  -1  15   9      344.82      348.00     11.42 o
   0  15   9      789.33      778.21     19.15 o
   1  15   9      115.29       98.51      6.69 o
   2  15   9      315.80      282.71     13.87 o
   3  15   9      230.08      242.28     21.99 o
   4  15   9      110.96       94.91     16.37 o
   5  15   9      243.59      206.06     14.37 o
   6  15   9       20.76       15.06      8.43 o
   7  15   9      428.76      411.12     15.94 o
   8  15   9        7.86       12.40      4.20 o
   9  15   9       75.76       57.31     10.03 o
  -6  16   9        3.35       -3.17      4.28 o
  -5  16   9        8.74        7.11      4.06 o
  -4  16   9        8.02        8.34      4.17 o
  -3  16   9       96.87      101.81     22.10 o
  -2  16   9       29.47       34.91      6.04 o
  -1  16   9        3.54        6.63      2.69 o
   0  16   9      532.36      536.21     17.92 o
   1  16   9      390.97      382.04     15.48 o
   2  16   9      189.95      156.91      8.79 o
   3  16   9       66.25       66.02      6.52 o
   4  16   9      146.21      141.91      8.51 o
   5  16   9      232.91      230.01     11.21 o
   6  16   9      364.90      344.22     14.34 o
   7  16   9      193.75      204.71     11.31 o
   8  16   9      569.65      563.16     28.38 o
   9  16   9       34.22       29.88      8.28 o
  -5  17   9      227.09      239.15     17.92 o
  -4  17   9       31.69       28.19      7.90 o
  -3  17   9      163.18      154.23     13.64 o
  -2  17   9      194.29      196.61     10.70 o
  -1  17   9        2.61        6.51      3.32 o
   0  17   9      846.25      869.11     72.73 o
   1  17   9      139.16      134.41      8.95 o
   2  17   9      379.86      388.26     15.18 o
   3  17   9      260.27      289.72     12.84 o
   4  17   9       23.27       21.28      4.43 o
   5  17   9       70.04       63.84      7.14 o
   6  17   9      152.14      150.94     10.24 o
   7  17   9      124.81      136.34     14.81 o
   8  17   9       73.01       76.33     11.92 o
  -4  18   9        1.07       -4.72      5.11 o
  -3  18   9       36.44       44.92      9.30 o
  -2  18   9      363.88      419.79     23.83 o
  -1  18   9        0.72        0.94      3.36 o
   0  18   9       12.33       10.51      4.05 o
   1  18   9       24.20       22.28      4.82 o
   2  18   9       52.38       53.02      6.68 o
   3  18   9       13.31        6.71      3.90 o
   4  18   9        2.29        5.55      5.60 o
   5  18   9      124.13      167.52     14.37 o
   6  18   9      309.78      327.55     20.79 o
  -2  19   9      362.54      451.82     25.86 o
  -1  19   9       67.06       74.13     11.93 o
   0  19   9      283.21      305.22     20.21 o
   1  19   9       38.11       29.45      8.00 o
   2  19   9       77.52      101.17     13.13 o
   3  19   9      494.48      519.18     27.33 o
   4  19   9       76.94       83.19     12.11 o
   5  19   9        1.84       -1.24      5.58 o
  -5 -13  10        9.41        8.37      3.61 o
  -4 -13  10       11.89        8.94      4.56 o
  -3 -13  10      167.54       17.53     13.10 o
  -1 -13  10      130.38      115.13     13.68 o
   1 -13  10      254.20      254.20     53.58 o
   2 -13  10      286.39      275.46     36.50 o
   3 -13  10        0.88        1.21      7.35 o
  -6 -12  10      746.50      366.67     23.96 o
  -5 -12  10      574.78      564.56     20.70 o
  -4 -12  10      185.35      160.97     14.97 o
  -3 -12  10       72.61       82.02     12.14 o
  -2 -12  10      598.42      630.09     30.65 o
  -1 -12  10       69.85       58.19     15.84 o
   0 -12  10      868.69      868.83    144.92 o
   1 -12  10      216.28      225.97     12.46 o
   2 -12  10      169.67      192.71     12.43 o
   3 -12  10        0.01       -2.24      9.14 o
   4 -12  10      133.18      138.03     11.38 o
  -7 -11  10       15.54        6.07      4.96 o
  -6 -11  10       56.39       62.46      8.05 o
  -5 -11  10        0.28       -0.19      3.60 o
  -4 -11  10        1.45        3.91      3.94 o
  -3 -11  10        0.52       -0.65      3.50 o
  -2 -11  10      147.07      144.12     12.65 o
  -1 -11  10      152.90      148.53      8.20 o
   0 -11  10      306.21      345.56     12.31 o
   1 -11  10      499.13      532.82     19.53 o
   2 -11  10       31.38       41.70      8.33 o
   3 -11  10      831.31      899.17     28.17 o
   4 -11  10       94.19       95.06     13.48 o
   5 -11  10      274.42      262.60     13.75 o
   6 -11  10      281.53      299.08     14.69 o
  -8 -10  10      190.80      194.46     14.14 o
  -7 -10  10        4.10        9.05      5.08 o
  -6 -10  10        0.08        0.40      4.09 o
  -5 -10  10      112.13      101.30      9.14 o
  -4 -10  10        9.34       19.61      4.58 o
  -3 -10  10     1125.26     1116.17     23.56 o
  -2 -10  10      526.45      479.92     11.57 o
  -1 -10  10      146.31      155.51      6.42 o
   0 -10  10      210.08      222.12      7.46 o
   1 -10  10      180.64      171.49      6.65 o
   2 -10  10      284.21      291.55      8.77 o
   3 -10  10       47.42       59.55      5.31 o
   4 -10  10      200.28      210.93      8.63 o
   5 -10  10      111.17      119.23      9.69 o
   6 -10  10       12.48       11.07      4.24 o
   7 -10  10        7.24        6.00      3.98 o
  -9  -9  10       22.53       16.08      5.97 o
  -8  -9  10        6.07        1.37      4.66 o
  -7  -9  10       22.56       19.59      5.35 o
  -6  -9  10      145.37      138.51      6.60 o
  -5  -9  10      757.01      718.94     15.08 o
  -4  -9  10       39.82       26.74      3.13 o
  -3  -9  10      236.29      267.07      7.42 o
  -2  -9  10        0.64        2.59      1.96 o
  -1  -9  10      925.87      930.40     16.44 o
   0  -9  10        4.27        6.92      2.13 o
   1  -9  10     1024.93      980.58     17.12 o
   2  -9  10       20.62       23.39      4.04 o
   3  -9  10       13.68        9.98      2.88 o
   4  -9  10       61.87       69.04      4.89 o
   5  -9  10       14.39       15.97      3.07 o
   6  -9  10        6.77       14.93      4.21 o
   7  -9  10       93.68       92.78      8.05 o
   8  -9  10       48.31       70.38      7.14 o
 -10  -8  10      455.05      472.96     24.61 o
  -9  -8  10      179.73      190.94     11.72 o
  -8  -8  10      636.43      627.13     26.03 o
  -7  -8  10      602.27      607.91     17.43 o
  -6  -8  10        0.01        0.48      2.35 o
  -5  -8  10       75.00       71.07      4.71 o
  -4  -8  10      195.80      182.16      6.15 o
  -3  -8  10       91.64       98.97      4.86 o
  -2  -8  10      257.08      246.09      6.75 o
  -1  -8  10      187.16      158.63      5.44 o
   0  -8  10        0.43        0.94      1.70 o
   1  -8  10       57.73       63.27      3.95 o
   2  -8  10      228.16      225.90      6.57 o
   3  -8  10       22.56       25.59      2.84 o
   4  -8  10      125.41      131.76      5.76 o
   5  -8  10        1.85        1.95      2.17 o
   6  -8  10      216.92      221.71      7.68 o
   7  -8  10       38.81       32.06      4.35 o
   8  -8  10      102.87      113.66      8.76 o
   9  -8  10        4.03        2.28      4.08 o
 -10  -7  10      649.83      675.50     23.76 o
  -9  -7  10        1.98        4.39      4.66 o
  -8  -7  10      592.11      615.54     17.63 o
  -7  -7  10       28.92       27.03      3.51 o
  -6  -7  10      406.34      410.12     10.04 o
  -5  -7  10        5.84        6.13      2.24 o
  -4  -7  10      147.62      156.46      7.26 o
  -3  -7  10      805.69      743.33     13.44 o
  -2  -7  10       93.21       94.83      4.53 o
  -1  -7  10       34.76       21.75      2.89 o
   0  -7  10      248.02      235.64      6.37 o
   1  -7  10      630.03      591.04     11.39 o
   2  -7  10     1409.83     1444.86     22.47 o
   3  -7  10       17.45       28.82      2.90 o
   4  -7  10     1566.39     1603.33     24.86 o
   5  -7  10      109.13      125.40      5.43 o
   6  -7  10      615.77      614.02     13.62 o
   7  -7  10      113.37      106.04      6.07 o
   8  -7  10       92.09       91.68      6.42 o
   9  -7  10        0.04        3.19      4.99 o
 -11  -6  10        9.67        4.25      4.56 o
 -10  -6  10       10.29       12.51      5.31 o
  -9  -6  10       58.93       56.01      5.95 o
  -8  -6  10       11.51       11.84      3.13 o
  -7  -6  10     1060.41     1048.84     19.44 o
  -6  -6  10        4.11        8.74      2.17 o
  -5  -6  10      131.02      126.65      5.22 o
  -4  -6  10      142.87      136.19      4.94 o
  -3  -6  10     1236.84     1202.73     19.02 o
  -2  -6  10      230.99      202.42      5.70 o
  -1  -6  10     1060.77      993.01     16.15 o
   0  -6  10      692.91      667.29     11.95 o
   1  -6  10       60.35       54.96      3.34 o
   2  -6  10      501.86      497.24      9.84 o
   3  -6  10       33.11       43.17      3.14 o
   4  -6  10       31.94       32.59      2.95 o
   5  -6  10      125.01      120.25      4.74 o
   6  -6  10       54.03       48.56      3.35 o
   7  -6  10        4.24        1.24      1.80 o
   8  -6  10        0.18       -2.46      1.98 o
   9  -6  10      138.95      150.64      8.23 o
  10  -6  10       96.48       84.56      8.06 o
 -11  -5  10       38.72       33.05      7.05 o
 -10  -5  10        0.33       -4.04      4.13 o
  -9  -5  10      160.76      147.08      7.26 o
  -8  -5  10        7.38        4.09      2.43 o
  -7  -5  10      316.17      296.23      9.96 o
  -6  -5  10      114.21      106.98      5.32 o
  -5  -5  10      239.50      243.10      6.53 o
  -4  -5  10        2.95        5.20      1.76 o
  -3  -5  10      365.26      362.58      7.83 o
  -2  -5  10     2922.56     2816.49     38.70 o
  -1  -5  10     4701.78     4491.91     59.46 o
   0  -5  10       59.01       60.47      3.28 o
   1  -5  10     2254.60     2118.89     29.95 o
   2  -5  10     2938.11     2664.43     36.94 o
   3  -5  10      353.16      327.13      6.76 o
   4  -5  10      126.27       82.29      3.80 o
   5  -5  10     2476.48     2336.03     33.54 o
   6  -5  10      745.51      739.87     13.64 o
   7  -5  10        8.08        3.86      2.08 o
   8  -5  10      246.08      261.98      7.62 o
   9  -5  10      337.74      318.55     12.22 o
  10  -5  10      164.95      141.47     11.11 o
 -11  -4  10       26.81       23.60      6.32 o
 -10  -4  10      172.77      196.04      9.47 o
  -9  -4  10       12.96       10.97      3.18 o
  -8  -4  10      464.27      459.19     11.02 o
  -7  -4  10      858.29      829.21     15.86 o
  -6  -4  10      111.21      114.03      4.99 o
  -5  -4  10     1502.18     1427.87     21.73 o
  -4  -4  10      189.97      177.27      5.06 o
  -3  -4  10      596.74      562.28     10.15 o
  -2  -4  10        3.75        7.06      1.55 o
  -1  -4  10        1.78        2.79      1.19 o
   0  -4  10       57.40       62.04      3.78 o
   1  -4  10      255.01      250.56      5.72 o
   2  -4  10     1821.23     1773.05     23.46 o
   3  -4  10      236.11      217.84      5.53 o
   4  -4  10      872.03      742.41     12.77 o
   5  -4  10     1026.58     1049.89     17.05 o
   6  -4  10      828.68      796.86     14.08 o
   7  -4  10        0.75       -1.69      1.70 o
   8  -4  10       59.34       69.14      4.30 o
   9  -4  10      592.03      598.51     12.69 o
  10  -4  10        1.43        0.98      2.22 o
  11  -4  10       48.96       49.31      7.51 o
 -11  -3  10       47.55       43.26      7.27 o
 -10  -3  10      214.39      225.16      7.86 o
  -9  -3  10       46.04       38.51      4.96 o
  -8  -3  10       36.81       37.33      3.37 o
  -7  -3  10      239.71      228.09      6.39 o
  -6  -3  10        2.10       -0.42      1.51 o
  -5  -3  10        0.33        1.44      1.42 o
  -4  -3  10        1.56        5.88      1.42 o
  -3  -3  10      355.62      353.73      6.52 o
  -2  -3  10     1257.56     1113.46     18.48 o
  -1  -3  10     1384.16     1313.05     18.53 o
   0  -3  10      293.71      281.88      5.17 o
   1  -3  10     2129.47     2033.29     25.18 o
   2  -3  10       52.19       40.01      2.65 o
   3  -3  10     1079.32      992.05     17.06 o
   4  -3  10      172.78      170.58      5.36 o
   5  -3  10     3839.29     3803.52     50.95 o
   6  -3  10      889.90      840.31     15.14 o
   7  -3  10      138.88      132.23      6.20 o
   8  -3  10       70.97       62.45      3.80 o
   9  -3  10        3.75        3.11      1.99 o
  10  -3  10       21.98       22.47      3.26 o
  11  -3  10       11.82       12.47      4.27 o
 -12  -2  10        1.65       -4.24      4.85 o
 -11  -2  10       16.76       14.16      3.86 o
 -10  -2  10      108.76      101.08      5.91 o
  -9  -2  10      309.14      324.93      7.86 o
  -8  -2  10      144.63      153.71      6.10 o
  -7  -2  10      365.96      370.13     10.71 o
  -6  -2  10       11.20       13.57      1.99 o
  -5  -2  10       72.78       81.50      3.51 o
  -4  -2  10       20.87       17.42      1.88 o
  -3  -2  10        8.74        6.06      1.31 o
  -2  -2  10     4782.65     4883.96     52.77 o
  -1  -2  10       90.19       91.51      2.87 o
   0  -2  10     2462.88     2506.52     30.16 o
   1  -2  10     3363.58     3408.59     50.78 o
   2  -2  10      757.12      679.71     10.97 o
   3  -2  10     1625.85     1488.15     22.33 o
   4  -2  10      622.26      563.02     10.85 o
   5  -2  10     1351.05     1331.73     21.95 o
   6  -2  10      120.19      124.89      4.87 o
   7  -2  10       88.79       90.58      4.00 o
   8  -2  10      928.89      917.29     14.87 o
   9  -2  10      450.11      461.05      9.69 o
  10  -2  10       20.47       21.69      2.76 o
  11  -2  10       72.45       79.60      5.18 o
 -12  -1  10       48.59       63.97      7.08 o
 -11  -1  10       19.67       10.51      3.05 o
 -10  -1  10       12.48       13.52      2.70 o
  -9  -1  10      164.75      164.37      5.59 o
  -8  -1  10        0.61        0.87      1.65 o
  -7  -1  10       11.60       11.50      1.94 o
  -6  -1  10      187.21      180.94      4.48 o
  -5  -1  10        3.14       -0.19      1.22 o
  -4  -1  10       31.15       36.87      2.24 o
  -3  -1  10       29.77       25.26      1.45 o
  -2  -1  10     1259.19     1195.64     14.57 o
  -1  -1  10      180.98      197.51      3.82 o
   0  -1  10      153.73      131.95      3.55 o
   1  -1  10      123.19      139.21      3.36 o
   2  -1  10      258.84      263.90      5.18 o
   3  -1  10       14.01       21.54      1.98 o
   4  -1  10        4.53        4.08      1.34 o
   5  -1  10      253.70      252.23      5.88 o
   6  -1  10      211.98      202.41      5.50 o
   7  -1  10      819.64      785.21     13.86 o
   8  -1  10      906.99      867.85     14.14 o
   9  -1  10      250.44      246.48      6.63 o
  10  -1  10      395.95      400.96      9.12 o
  11  -1  10       97.85       86.59      5.31 o
  12  -1  10       33.23       33.20      7.63 o
 -12   0  10       29.22       27.04      5.52 o
 -11   0  10       70.12       57.90      4.87 o
 -10   0  10        1.25        0.41      1.98 o
  -9   0  10      493.68      482.81     13.92 o
  -8   0  10      125.19      124.34      4.68 o
  -7   0  10      450.64      425.33      8.89 o
  -6   0  10     2084.16     2081.54     29.52 o
  -5   0  10      558.96      552.14      9.74 o
  -4   0  10       82.70       76.91      2.88 o
  -3   0  10       21.88       21.97      1.35 o
  -2   0  10       22.90       17.58      1.22 o
  -1   0  10        4.62        7.20      0.99 o
   0   0  10       11.72        7.03      0.88 o
   1   0  10     3245.76     3430.52     42.49 o
   2   0  10      660.51      666.44      9.83 o
   3   0  10       30.70       31.58      1.84 o
   4   0  10       39.91       42.57      2.58 o
   5   0  10      940.03      837.69     30.84 o
   6   0  10      748.56      710.92     12.16 o
   7   0  10      847.86      807.15     12.90 o
   8   0  10      104.93       97.76      4.64 o
   9   0  10       52.69       55.22      3.60 o
  10   0  10       71.95       71.73      4.25 o
  11   0  10        6.19        5.60      2.56 o
  12   0  10       70.40       66.99      8.24 o
 -12   1  10       78.84       89.23      7.89 o
 -11   1  10        1.11        2.61      2.60 o
 -10   1  10       93.19       97.73      5.45 o
  -9   1  10      462.21      469.08     10.35 o
  -8   1  10        2.64        3.34      1.73 o
  -7   1  10       43.11       38.03      2.88 o
  -6   1  10      108.40      128.13      4.16 o
  -5   1  10      183.07      191.96      4.03 o
  -4   1  10      530.20      544.53      8.18 o
  -3   1  10     2020.82     2114.13     24.47 o
  -2   1  10     2036.36     2025.64     20.61 o
  -1   1  10      253.97      242.59      6.60 o
   0   1  10      355.77      372.03      6.74 o
   1   1  10     3254.07     3359.29     45.68 o
   2   1  10      148.70      124.90      3.76 o
   3   1  10       76.66       92.65      2.53 o
   4   1  10       93.49       72.19      3.66 o
   5   1  10       63.66       70.18      3.52 o
   6   1  10        0.33       -0.37      1.10 o
   7   1  10      498.15      472.36      8.54 o
   8   1  10      340.78      343.26      7.91 o
   9   1  10      241.57      243.51      9.89 o
  10   1  10       17.30       21.32      2.71 o
  11   1  10      612.48      627.07     14.74 o
  12   1  10      384.16      388.18     13.33 o
 -12   2  10       31.27       40.85      5.89 o
 -11   2  10       36.58       34.30      3.82 o
 -10   2  10      256.47      247.57      6.86 o
  -9   2  10      305.10      311.47      9.02 o
  -8   2  10        7.46        6.29      1.98 o
  -7   2  10       75.91       71.22      3.61 o
  -6   2  10      154.93      150.62      4.42 o
  -5   2  10      469.24      505.11     11.87 o
  -4   2  10      319.40      350.35      7.58 o
  -3   2  10        7.58        6.43      0.80 o
  -2   2  10      439.64      472.68      6.70 o
  -1   2  10     1988.93     2198.41     26.14 o
   0   2  10        4.79       12.16      1.32 o
   1   2  10      435.57      360.74      7.52 o
   2   2  10      367.33      414.85      7.84 o
   3   2  10      196.07      160.62      4.03 o
   4   2  10     5095.81     5158.04     62.69 o
   5   2  10      813.16      877.25     13.01 o
   6   2  10        0.08        0.42      0.73 o
   7   2  10       25.14       19.74      3.26 o
   8   2  10      298.27      288.49      6.97 o
   9   2  10      726.18      730.68     13.57 o
  10   2  10       78.15       79.28      5.54 o
  11   2  10     1125.10     1166.42     19.98 o
  12   2  10      249.17      257.29     10.88 o
 -12   3  10       10.11       14.90      4.64 o
 -11   3  10        9.08        9.06      2.90 o
 -10   3  10        2.69        2.96      3.48 o
  -9   3  10      715.58      699.79     12.37 o
  -8   3  10      858.63      910.53     15.66 o
  -7   3  10      337.94      317.67      8.21 o
  -6   3  10     2499.72     2417.79     33.35 o
  -5   3  10        0.42        3.45      1.69 o
  -4   3  10       48.36       44.03      2.34 o
  -3   3  10       20.99       22.15      1.19 o
  -2   3  10      212.57      245.38      4.62 o
  -1   3  10      498.88      612.69     10.22 o
   0   3  10     1736.13     1866.73     26.52 o
   1   3  10     3357.08     3403.63     67.24 o
   2   3  10      312.65      375.24     11.09 o
   3   3  10     1623.45     1786.34     25.34 o
   4   3  10      470.86      580.26      8.06 o
   5   3  10      220.17      198.11      4.47 o
   6   3  10      534.48      498.20      9.21 o
   7   3  10       95.50       83.49      4.46 o
   8   3  10      390.47      385.85      8.07 o
   9   3  10       30.65       29.94      2.77 o
  10   3  10       16.81       11.09      2.51 o
  11   3  10     1154.51     1190.58     18.79 o
  12   3  10      175.03      194.39      8.15 o
 -12   4  10      129.20      114.62      8.34 o
 -11   4  10      204.65      197.91      7.33 o
 -10   4  10       38.55       42.96      3.93 o
  -9   4  10      694.32      659.64     11.84 o
  -8   4  10       47.47       48.18      3.58 o
  -7   4  10      565.35      545.89     10.97 o
  -6   4  10      998.17      966.88     19.00 o
  -5   4  10      137.94      138.84      8.03 o
  -4   4  10     1533.99     1556.23     28.71 o
  -3   4  10      295.34      344.52      5.95 o
  -2   4  10       44.63       39.25      1.75 o
  -1   4  10     6625.03     7048.12     93.62 o
   0   4  10      462.88      425.43     11.86 o
   1   4  10      212.80      274.84      7.59 o
   2   4  10      319.49      412.76      9.17 o
   3   4  10       91.14      114.00      2.62 o
   4   4  10     5498.65     5677.76     80.00 o
   5   4  10      108.07       96.39      3.18 o
   6   4  10        0.19        0.05      2.03 o
   7   4  10      338.00      323.20      8.11 o
   8   4  10       35.23       33.57      3.20 o
   9   4  10       11.24       12.81      2.12 o
  10   4  10       14.96        7.22      2.85 o
  11   4  10     1057.40     1078.04     17.36 o
  12   4  10       14.78        8.03      2.51 o
 -12   5  10       20.70       17.91      5.54 o
 -11   5  10        0.16        5.31      2.76 o
 -10   5  10       50.64       50.03      4.17 o
  -9   5  10       20.11       14.65      2.79 o
  -8   5  10      303.64      301.93      7.80 o
  -7   5  10        4.41        0.81      1.50 o
  -6   5  10       32.47       26.79      3.00 o
  -5   5  10      316.47      336.00     11.99 o
  -4   5  10       39.85       36.09      2.48 o
  -3   5  10      213.10      237.05      5.50 o
  -2   5  10      432.20      428.96      9.04 o
  -1   5  10     3592.28     3730.22     56.76 o
   0   5  10      852.42      974.66     19.20 o
   1   5  10      474.07      480.03     11.09 o
   2   5  10       87.03      103.05      3.27 o
   3   5  10      408.84      420.28      6.06 o
   4   5  10      936.28     1050.54     21.86 o
   5   5  10       15.30       19.42      1.61 o
   6   5  10       62.44       65.33      3.41 o
   7   5  10       13.15       10.03      2.46 o
   8   5  10       13.89       14.04      2.75 o
   9   5  10      305.35      288.57      8.59 o
  10   5  10       50.88       46.17      3.07 o
  11   5  10      728.22      701.87     12.61 o
  12   5  10       59.66       57.23      4.60 o
 -11   6  10        0.03       -0.26      2.50 o
 -10   6  10       33.58       28.79      4.09 o
  -9   6  10      115.59      115.88      6.24 o
  -8   6  10      124.76      114.64      4.88 o
  -7   6  10      120.29      120.21      7.48 o
  -6   6  10      346.86      345.45      9.26 o
  -5   6  10      135.03      124.19      4.80 o
  -4   6  10       57.55       58.34      3.29 o
  -3   6  10     2296.47     2301.78     33.62 o
  -2   6  10     1331.09     1330.13     26.69 o
  -1   6  10     5833.69     5730.30    112.49 o
   0   6  10      308.05      316.38      6.98 o
   1   6  10       37.32       24.97      2.48 o
   2   6  10      474.75      431.72      7.66 o
   3   6  10      592.78      562.27      7.80 o
   4   6  10     3263.48     3049.49     40.44 o
   5   6  10       25.83       25.48      2.03 o
   6   6  10       37.02       52.97      3.20 o
   7   6  10     1409.25     1313.56     25.03 o
   8   6  10       23.49       18.89      2.21 o
   9   6  10      530.15      535.55     11.05 o
  10   6  10      159.41      159.23      6.08 o
  11   6  10       12.08       10.11      2.36 o
  12   6  10      432.40      433.52     12.60 o
 -11   7  10       10.75       17.10      3.16 o
 -10   7  10        9.79        5.91      2.43 o
  -9   7  10       94.27      102.47      5.54 o
  -8   7  10       11.13       10.79      2.15 o
  -7   7  10      631.67      623.97     14.62 o
  -6   7  10      366.69      353.83     10.30 o
  -5   7  10      689.91      743.46     15.31 o
  -4   7  10       21.28       18.02      2.36 o
  -3   7  10     1111.26     1066.92     18.27 o
  -2   7  10      575.31      588.45     15.37 o
  -1   7  10      412.19      357.37      7.87 o
   0   7  10       35.37       21.67      2.36 o
   1   7  10       67.26       82.02      3.47 o
   2   7  10     1006.31      960.63     16.71 o
   3   7  10      105.72       97.19      2.51 o
   4   7  10     1639.58     1595.58     30.04 o
   5   7  10      710.35      683.57     16.23 o
   6   7  10      164.66      162.83      5.08 o
   7   7  10       32.29       33.33      4.10 o
   8   7  10      739.17      732.88     13.14 o
   9   7  10      380.20      378.20     10.04 o
  10   7  10        5.54        4.41      2.70 o
  11   7  10      141.54      143.03      9.32 o
  12   7  10        6.92       12.35      5.76 o
 -11   8  10        1.19        1.26      2.72 o
 -10   8  10       10.62        9.42      2.69 o
  -9   8  10       80.24       76.20      7.29 o
  -8   8  10      418.57      408.37     11.31 o
  -7   8  10      225.08      221.50      7.91 o
  -6   8  10       36.00       37.45      4.30 o
  -5   8  10      144.12      125.52      6.48 o
  -4   8  10      329.37      349.52      8.70 o
  -3   8  10     1662.60     1625.52     28.13 o
  -2   8  10        2.65        3.07      0.93 o
  -1   8  10        2.80        1.54      2.60 o
   0   8  10      245.64      210.46      8.81 o
   1   8  10       33.87       22.73      3.42 o
   2   8  10     1288.89     1278.38     20.07 o
   3   8  10       59.84       51.62      1.92 o
   4   8  10        9.92        5.45      0.90 o
   5   8  10      778.15      814.37     11.97 o
   6   8  10        4.33        3.07      1.49 o
   7   8  10     2184.61     2251.44     39.69 o
   8   8  10      166.50      187.75      8.33 o
   9   8  10     2717.74     2621.41     41.62 o
  10   8  10      100.45       98.53      5.90 o
  11   8  10       29.15       20.08      3.58 o
  12   8  10      110.84       74.73      9.68 o
 -11   9  10        0.93        1.11      2.96 o
 -10   9  10       56.40       65.04      4.26 o
  -9   9  10        0.24        2.43      2.37 o
  -8   9  10       64.53       69.09      4.92 o
  -7   9  10       56.26       55.94      4.58 o
  -6   9  10      236.87      238.50      9.16 o
  -5   9  10     1171.16     1225.95     26.46 o
  -4   9  10      277.52      265.52      8.33 o
  -3   9  10      220.77      212.72      6.10 o
  -2   9  10       17.41       19.78      1.99 o
  -1   9  10      944.79      930.61     19.81 o
   0   9  10      160.62      170.97      4.92 o
   1   9  10     1839.33     1843.77     31.39 o
   2   9  10     3891.93     3883.31     63.23 o
   3   9  10        0.89        2.17      0.85 o
   4   9  10      158.39      166.36      4.94 o
   5   9  10      818.23      799.21     14.17 o
   6   9  10       50.38       48.56      3.20 o
   7   9  10       59.92       46.25      3.40 o
   8   9  10      504.52      500.15     11.45 o
   9   9  10        9.17       16.43      3.01 o
  10   9  10      366.06      396.78     11.89 o
  11   9  10      260.72      268.69     20.88 o
 -10  10  10       36.57       35.60      4.06 o
  -9  10  10      309.22      328.06      8.65 o
  -8  10  10       22.09       25.62      4.33 o
  -7  10  10        1.76        1.88      2.88 o
  -6  10  10      772.38      751.11     16.84 o
  -5  10  10      197.00      202.79      7.76 o
  -4  10  10        3.48        2.89      1.65 o
  -3  10  10      449.50      427.14     11.28 o
  -2  10  10      415.56      365.31     10.85 o
  -1  10  10        6.96        2.94      1.33 o
   0  10  10       39.20       49.85      2.58 o
   1  10  10     1443.84     1381.26     20.78 o
   2  10  10     1219.64     1110.73     19.46 o
   3  10  10     1089.10     1071.75     19.02 o
   4  10  10      104.17      102.44      4.92 o
   5  10  10       30.57       24.70      3.13 o
   6  10  10       70.27       54.74      4.05 o
   7  10  10      934.95      881.90     20.10 o
   8  10  10       34.72       26.75      3.61 o
   9  10  10       14.56       13.04      3.14 o
  10  10  10       35.20       37.68      4.80 o
  11  10  10      259.30      265.94     13.33 o
  12  10  10      309.17      328.25     21.95 o
 -10  11  10      109.18      112.15     10.91 o
  -9  11  10     1111.91     1121.20     27.64 o
  -8  11  10      272.22      275.11     11.01 o
  -7  11  10      107.98      107.50      7.70 o
  -6  11  10      789.56      805.73     20.07 o
  -5  11  10     1626.66     1649.71     34.59 o
  -4  11  10      271.07      280.71      9.22 o
  -3  11  10       44.23       43.33      4.27 o
  -2  11  10      348.82      306.41      8.94 o
  -1  11  10      965.45      975.94     27.83 o
   0  11  10      365.36      331.65      8.76 o
   1  11  10     2932.72     2871.56     47.14 o
   2  11  10      245.19      224.75      8.49 o
   3  11  10      274.08      280.52      9.02 o
   4  11  10       90.41       84.53      4.83 o
   5  11  10      411.93      399.53     12.58 o
   6  11  10        2.45        2.28      1.49 o
   7  11  10        0.63        2.48      1.70 o
   8  11  10      180.55      179.38      7.81 o
   9  11  10        0.12        1.27      2.56 o
  10  11  10      328.95      305.67     11.59 o
  11  11  10       33.64       26.92      7.94 o
  -9  12  10      251.90      265.92     14.39 o
  -8  12  10       43.95       49.06      6.90 o
  -7  12  10       85.63       70.24      6.34 o
  -6  12  10      428.39      419.98     13.23 o
  -5  12  10      184.56      180.98      7.96 o
  -4  12  10     1741.82     1715.60     35.69 o
  -3  12  10      505.81      483.31     16.52 o
  -2  12  10      789.00      699.79     30.06 o
  -1  12  10     1063.12     1033.76     22.17 o
   0  12  10      108.21       95.41      4.66 o
   1  12  10      967.00     1002.91     28.76 o
   2  12  10      207.74      198.98     11.19 o
   3  12  10      237.96      280.25      9.62 o
   4  12  10      103.77       75.67      5.19 o
   5  12  10       19.35       31.28      7.47 o
   6  12  10       58.91       61.04      5.48 o
   7  12  10      456.41      457.80     16.05 o
   8  12  10      189.87      181.87      9.53 o
   9  12  10        6.66        9.40      3.24 o
  10  12  10       96.74       98.76      8.65 o
  11  12  10       92.38      115.32     14.31 o
  -9  13  10       73.76       49.49      7.91 o
  -8  13  10      170.65      155.72     12.33 o
  -7  13  10        9.76        7.83      3.46 o
  -6  13  10        0.29       -1.74      2.79 o
  -5  13  10      128.07      134.82      8.73 o
  -4  13  10       55.94       43.64      4.42 o
  -3  13  10      166.94      143.41      6.79 o
  -2  13  10      160.90      137.86      9.19 o
  -1  13  10       16.47       15.72      2.48 o
   0  13  10      120.77      135.87      5.79 o
   1  13  10        6.62       22.94      2.86 o
   2  13  10      510.09      437.81     13.44 o
   3  13  10      849.03      778.75     20.90 o
   4  13  10      736.84      677.06     19.09 o
   5  13  10      494.10      403.26     59.92 o
   6  13  10      232.47      229.80     10.15 o
   7  13  10       15.55       12.84      3.42 o
   8  13  10      353.21      318.77     13.49 o
   9  13  10        1.67        6.83      3.27 o
  10  13  10      152.37      161.23     16.14 o
  11  13  10        1.60       -0.72      5.18 o
  -8  14  10        0.00       -0.52      4.28 o
  -7  14  10        0.03        2.04      3.29 o
  -6  14  10      179.69      183.19     11.99 o
  -5  14  10      119.24      116.76     10.31 o
  -4  14  10      150.13      150.50      8.65 o
  -3  14  10      831.60      851.18     20.89 o
  -2  14  10     1210.78     1207.95     26.82 o
  -1  14  10     2495.90     2326.46     52.67 o
   0  14  10       33.85       21.43      5.40 o
   1  14  10       60.85       53.97      4.29 o
   2  14  10      295.88      233.04      9.33 o
   3  14  10     1296.09     1147.26     39.93 o
   4  14  10     1538.93     1487.81     56.81 o
   5  14  10      136.04      139.00      8.69 o
   6  14  10      104.56      102.54      7.09 o
   7  14  10       65.48       53.44      6.09 o
   8  14  10       29.66       38.78      5.62 o
   9  14  10      144.49      150.79     11.81 o
  10  14  10        5.21        6.81      6.09 o
  -7  15  10       17.83       14.20      6.56 o
  -6  15  10      242.98      260.77     10.98 o
  -5  15  10       41.89       48.49      6.18 o
  -4  15  10       75.53       80.16     13.30 o
  -3  15  10      417.21      435.77     15.83 o
  -2  15  10      250.12      257.20      9.62 o
  -1  15  10      153.49      163.11      7.27 o
   0  15  10      140.73      136.39      6.46 o
   1  15  10       42.94       32.03      4.23 o
   2  15  10      431.88      396.20     13.75 o
   3  15  10       19.45       27.67      6.16 o
   4  15  10      410.14      418.58     14.55 o
   5  15  10        5.32        9.41      2.88 o
   6  15  10       69.76       43.22      5.58 o
   7  15  10        4.97        2.88      3.05 o
   8  15  10       72.69       53.11      6.71 o
   9  15  10       93.53      106.38     13.40 o
  -6  16  10       13.79       15.89      5.45 o
  -5  16  10        4.16        0.67      5.32 o
  -4  16  10       51.01       54.06      6.64 o
  -3  16  10      316.37      328.08     15.49 o
  -2  16  10      530.61      549.92     20.73 o
  -1  16  10      209.21      188.80      8.41 o
   0  16  10      255.97      275.23     11.63 o
   1  16  10      353.24      353.65     13.70 o
   2  16  10      496.09      496.34     16.73 o
   3  16  10      618.54      630.99     19.84 o
   4  16  10       27.35       34.82      5.06 o
   5  16  10      720.62      669.11     26.53 o
   6  16  10      108.32       92.32      9.67 o
   7  16  10       22.48       21.61      4.79 o
   8  16  10      153.18      179.97     15.27 o
   9  16  10      130.81      113.84     13.88 o
  -5  17  10       37.33       39.25      9.33 o
  -4  17  10        9.45        9.18      5.89 o
  -3  17  10      602.21      637.75     23.56 o
  -2  17  10      199.54      212.77     11.10 o
  -1  17  10      353.03      353.54     14.40 o
   0  17  10       93.13      113.79      8.88 o
   1  17  10        3.69        5.73      4.64 o
   2  17  10        3.20        1.87      3.08 o
   3  17  10      363.19      372.10     23.40 o
   4  17  10       68.29       68.63      7.03 o
   5  17  10       66.79       58.53      6.87 o
   6  17  10      326.26      358.64     21.04 o
   7  17  10      396.21      400.68     23.01 o
   8  17  10      227.50      260.96     18.78 o
  -4  18  10        0.57        2.67      5.70 o
  -3  18  10        0.06       -3.56      4.84 o
  -2  18  10       38.32       28.95      7.91 o
  -1  18  10        4.42        6.02      5.59 o
   0  18  10        0.71        5.54      3.38 o
   1  18  10       19.07       33.79      5.38 o
   2  18  10       51.66       58.73      8.09 o
   3  18  10      305.49      362.11     15.06 o
   4  18  10       98.62      104.05     12.67 o
   5  18  10      864.60      878.21     37.13 o
   6  18  10       54.35       57.23     10.13 o
  -2  19  10       29.52       39.19      9.42 o
  -1  19  10       18.32        7.11      6.15 o
   0  19  10      761.59      801.16     35.91 o
   1  19  10       19.78       22.20      7.23 o
   2  19  10       82.07       78.25     11.54 o
   3  19  10       35.04       26.76      7.79 o
   4  19  10       31.14       12.61      6.60 o
   5  19  10        1.66       -3.47      4.66 o
  -3 -13  11       10.00       18.55      5.87 o
  -2 -13  11       98.18      120.20     10.76 o
  -1 -13  11      215.58      258.18     22.95 o
   0 -13  11       46.63       67.08      9.43 o
   1 -13  11       71.03       99.20      9.88 o
  -5 -12  11      338.30      367.40     13.51 o
  -4 -12  11       11.69       20.48      5.72 o
  -3 -12  11      748.24      821.21     26.91 o
  -2 -12  11      353.47      364.75     16.04 o
  -1 -12  11      202.47      246.02     12.98 o
   0 -12  11        0.41        5.72      4.77 o
   1 -12  11       20.07       14.07      5.24 o
   2 -12  11      430.34      455.40     39.60 o
   3 -12  11      489.96      555.33     41.42 o
  -7 -11  11        0.02        6.96      4.51 o
  -6 -11  11        2.72        1.90      3.73 o
  -5 -11  11      166.07      176.43      9.12 o
  -4 -11  11      311.71      288.94     14.10 o
  -3 -11  11      121.91      114.71      9.78 o
  -2 -11  11      561.61      583.75     20.82 o
  -1 -11  11       14.19       13.89      4.10 o
   0 -11  11      549.26      563.31     16.83 o
   1 -11  11      171.45      181.07     11.77 o
   2 -11  11       36.66       27.19      5.89 o
   3 -11  11      260.69      269.72     13.38 o
   4 -11  11       38.45       67.54      8.12 o
   5 -11  11      266.33      281.50     14.04 o
  -8 -10  11       49.85       48.60     13.00 o
  -7 -10  11       47.66       56.22     13.40 o
  -6 -10  11      300.81      300.85     11.75 o
  -5 -10  11      534.18      512.51     19.18 o
  -4 -10  11       30.35       26.61      4.07 o
  -3 -10  11      215.11      216.97      7.58 o
  -2 -10  11      281.76      274.70      8.45 o
  -1 -10  11      120.72      141.51      6.41 o
   0 -10  11       96.90      113.67      6.14 o
   1 -10  11      172.43      186.27      7.04 o
   2 -10  11      107.13       98.57      6.18 o
   3 -10  11        7.52       10.33      3.30 o
   4 -10  11       36.65       39.38      4.82 o
   5 -10  11       56.61       56.13      7.70 o
   6 -10  11       50.66       55.98      6.88 o
  -8  -9  11      254.35      232.42     12.75 o
  -7  -9  11      142.51      148.85     10.52 o
  -6  -9  11       26.17       29.43      4.16 o
  -5  -9  11       93.02       69.77      5.34 o
  -4  -9  11      145.42      170.59      6.76 o
  -3  -9  11        4.99       10.17      2.84 o
  -2  -9  11      906.81      868.81     17.05 o
  -1  -9  11       21.81       30.44      4.47 o
   0  -9  11       36.57       36.62      4.37 o
   1  -9  11      437.95      443.14     10.86 o
   2  -9  11       18.16       14.77      2.77 o
   3  -9  11       12.08        6.36      2.51 o
   4  -9  11       29.84       34.22      3.88 o
   5  -9  11       43.63       46.62      4.43 o
   6  -9  11      129.26      142.92      9.61 o
   7  -9  11        6.75        1.39      4.07 o
  -9  -8  11       38.53       38.83      7.00 o
  -8  -8  11       38.47       46.98      7.00 o
  -7  -8  11       78.82       78.60      5.82 o
  -6  -8  11       48.02       57.05      4.15 o
  -5  -8  11      203.83      204.55      7.11 o
  -4  -8  11        3.72        1.08      1.94 o
  -3  -8  11       54.15       59.11      4.00 o
  -2  -8  11      102.08      114.82      5.82 o
  -1  -8  11      173.75      165.77      5.77 o
   0  -8  11       16.32       10.14      2.23 o
   1  -8  11      451.15      437.76      9.78 o
   2  -8  11       42.64       38.40      3.33 o
   3  -8  11      754.26      755.51     15.47 o
   4  -8  11       12.88       12.46      2.75 o
   5  -8  11       20.35       15.42      2.96 o
   6  -8  11        2.61        1.86      2.52 o
   7  -8  11       28.86       25.54      4.36 o
   8  -8  11      621.08      661.43     20.34 o
 -10  -7  11        0.88       11.65      5.98 o
  -9  -7  11      229.53      236.04     12.88 o
  -8  -7  11        5.22        4.00      3.66 o
  -7  -7  11       10.98       15.88      2.95 o
  -6  -7  11      394.54      378.48      9.95 o
  -5  -7  11      192.39      191.29      6.25 o
  -4  -7  11      182.20      172.03      5.78 o
  -3  -7  11       61.29       48.60      3.53 o
  -2  -7  11      588.71      561.03     11.14 o
  -1  -7  11      819.43      864.93     15.04 o
   0  -7  11       11.06       16.50      2.73 o
   1  -7  11     1828.56     1871.23     27.93 o
   2  -7  11       57.08       75.36      5.22 o
   3  -7  11      985.01     1001.55     17.17 o
   4  -7  11      108.79      112.59      5.08 o
   5  -7  11       42.26       43.86      3.94 o
   6  -7  11        9.56       10.30      2.70 o
   7  -7  11       11.29        9.93      2.91 o
   8  -7  11      598.00      641.68     18.61 o
   9  -7  11       68.57       70.92      7.48 o
 -10  -6  11      313.97      314.06     28.75 o
  -9  -6  11       12.57        8.78      4.10 o
  -8  -6  11      223.34      231.91      8.53 o
  -7  -6  11       93.26       94.18      5.80 o
  -6  -6  11      446.88      444.76     10.67 o
  -5  -6  11      249.23      235.80      6.75 o
  -4  -6  11        1.47        3.26      1.87 o
  -3  -6  11       93.03       95.11      4.40 o
  -2  -6  11        1.02        0.41      1.47 o
  -1  -6  11      100.47       99.65      4.30 o
   0  -6  11        3.63        4.14      1.63 o
   1  -6  11       40.19       29.84      2.62 o
   2  -6  11       92.69       81.36      4.13 o
   3  -6  11        0.54       -0.43      1.55 o
   4  -6  11        9.10        8.59      2.13 o
   5  -6  11       35.35       38.15      3.49 o
   6  -6  11      456.95      444.52      9.32 o
   7  -6  11      155.66      138.43      5.66 o
   8  -6  11      143.73      137.57      6.23 o
   9  -6  11      110.41      107.61      6.49 o
 -11  -5  11        4.26        6.00      5.44 o
 -10  -5  11      148.67      152.70     13.48 o
  -9  -5  11      187.64      182.26      7.97 o
  -8  -5  11       63.91       65.06      4.79 o
  -7  -5  11       12.19       14.46      2.70 o
  -6  -5  11      491.88      477.75     10.93 o
  -5  -5  11     1171.13     1132.01     18.44 o
  -4  -5  11     3787.01     3590.63     48.93 o
  -3  -5  11       13.93       13.66      2.12 o
  -2  -5  11     1504.36     1403.86     21.20 o
  -1  -5  11     2999.49     2831.16     39.01 o
   0  -5  11      601.12      541.81     10.12 o
   1  -5  11      450.37      337.52      8.26 o
   2  -5  11     1592.45     1427.61     21.61 o
   3  -5  11     1400.97     1429.33     20.16 o
   4  -5  11      152.92      182.15      5.06 o
   5  -5  11       73.44       72.70      3.75 o
   6  -5  11     1537.47     1425.74     22.59 o
   7  -5  11      238.04      233.15      6.98 o
   8  -5  11      410.93      395.55     10.46 o
   9  -5  11       34.97       37.43      4.02 o
  10  -5  11        0.01       -2.37      3.71 o
 -11  -4  11      106.86       99.74      9.67 o
 -10  -4  11      143.29      155.94      7.88 o
  -9  -4  11       76.27       67.13      5.27 o
  -8  -4  11      330.09      323.28      9.02 o
  -7  -4  11      115.44      113.03      5.01 o
  -6  -4  11      659.88      649.23     13.08 o
  -5  -4  11      276.46      266.12      6.78 o
  -4  -4  11      106.63      110.62      4.22 o
  -3  -4  11        6.86        4.73      1.84 o
  -2  -4  11       60.12       52.25      3.29 o
  -1  -4  11     2822.49     2685.05     40.46 o
   0  -4  11      289.72      254.99      6.77 o
   1  -4  11      873.91      717.46     13.37 o
   2  -4  11     1528.21     1519.33     22.46 o
   3  -4  11     1151.04     1089.86     18.99 o
   4  -4  11       93.20       65.53      4.45 o
   5  -4  11      329.71      314.04      8.23 o
   6  -4  11      771.00      781.88     14.01 o
   7  -4  11        0.25        1.33      1.85 o
   8  -4  11       66.68       66.68      4.02 o
   9  -4  11       71.01       71.27      5.06 o
  10  -4  11        2.68        0.58      2.62 o
 -11  -3  11        0.01       -3.58      4.70 o
 -10  -3  11      123.73      122.62      7.20 o
  -9  -3  11        2.10       -0.38      2.22 o
  -8  -3  11        1.33        0.60      2.07 o
  -7  -3  11        7.78        8.83      2.08 o
  -6  -3  11      432.91      408.86      8.60 o
  -5  -3  11      817.00      745.07     13.07 o
  -4  -3  11     1420.64     1381.49     20.81 o
  -3  -3  11      433.94      426.36      8.22 o
  -2  -3  11     2118.60     2044.56     31.45 o
  -1  -3  11      264.40      266.48      5.43 o
   0  -3  11     1022.58      927.68     14.01 o
   1  -3  11      221.50      215.22      4.34 o
   2  -3  11     5712.16     5607.13     79.97 o
   3  -3  11      747.51      687.80     12.82 o
   4  -3  11       10.11        4.27      1.66 o
   5  -3  11      633.07      580.76     12.69 o
   6  -3  11        1.94        0.84      1.51 o
   7  -3  11       62.39       58.79      3.42 o
   8  -3  11        0.08        2.67      1.78 o
   9  -3  11      198.64      196.54      6.18 o
  10  -3  11       19.93       17.55      2.93 o
  11  -3  11      189.78      184.52      9.43 o
 -11  -2  11       18.79       14.87      3.97 o
 -10  -2  11      107.73      104.17      5.99 o
  -9  -2  11        7.81       11.98      2.62 o
  -8  -2  11       55.36       63.29      4.03 o
  -7  -2  11       10.68        8.59      2.15 o
  -6  -2  11        8.84        9.40      2.07 o
  -5  -2  11     1126.70     1095.89     17.37 o
  -4  -2  11       13.20       12.24      2.73 o
  -3  -2  11      699.58      661.71     10.94 o
  -2  -2  11     1206.10     1223.40     22.68 o
  -1  -2  11     1384.46     1284.91     25.33 o
   0  -2  11     1753.26     1619.84     23.48 o
   1  -2  11      431.80      377.32      9.65 o
   2  -2  11      575.66      544.84     13.11 o
   3  -2  11       93.38       83.76      4.38 o
   4  -2  11     1007.71      957.68     16.43 o
   5  -2  11     1186.13     1082.49     18.53 o
   6  -2  11     1371.04     1331.22     20.85 o
   7  -2  11        0.02        1.76      1.68 o
   8  -2  11      101.88      106.06      8.09 o
   9  -2  11       63.89       64.94      4.07 o
  10  -2  11       50.21       46.12      4.11 o
  11  -2  11        0.62        2.48      2.64 o
 -11  -1  11       14.68       17.74      3.51 o
 -10  -1  11      129.82      122.27      8.87 o
  -9  -1  11      320.94      315.11      7.69 o
  -8  -1  11      133.79      129.91      5.35 o
  -7  -1  11       78.39       83.01      4.15 o
  -6  -1  11       83.85       69.05      3.57 o
  -5  -1  11      302.29      285.98      9.56 o
  -4  -1  11       21.73       20.50      1.63 o
  -3  -1  11       62.85       54.06      2.99 o
  -2  -1  11       10.88       15.76      1.50 o
  -1  -1  11      254.95      237.19      4.57 o
   0  -1  11      190.18      163.60      3.83 o
   1  -1  11      436.37      461.89      8.59 o
   2  -1  11      978.06      910.03     14.73 o
   3  -1  11       29.73       32.00      2.72 o
   4  -1  11      402.28      367.87     11.13 o
   5  -1  11      308.52      283.68     10.58 o
   6  -1  11      422.34      398.83     10.05 o
   7  -1  11      658.49      650.85     12.06 o
   8  -1  11       52.26       51.56      3.68 o
   9  -1  11      279.54      264.14      7.59 o
  10  -1  11       65.43       50.88      4.09 o
  11  -1  11      289.49      303.34      9.33 o
 -12   0  11       75.40       85.52      7.70 o
 -11   0  11       13.64       11.18      3.09 o
 -10   0  11      116.71      113.24      5.82 o
  -9   0  11      468.87      469.85      9.67 o
  -8   0  11      342.76      355.36      8.45 o
  -7   0  11       95.92       87.12      4.09 o
  -6   0  11       20.16       19.01      2.08 o
  -5   0  11       31.84       36.66      2.15 o
  -4   0  11        0.04        2.53      1.46 o
  -3   0  11      401.86      432.63      7.09 o
  -2   0  11     3643.55     3819.53     46.08 o
  -1   0  11     1106.02     1112.24     13.35 o
   0   0  11      624.55      629.44      9.93 o
   1   0  11      356.85      369.93      6.73 o
   2   0  11     2606.43     2497.71     29.97 o
   3   0  11      424.22      384.73      7.57 o
   4   0  11      231.04      207.92      6.38 o
   5   0  11       84.57       88.29      4.94 o
   6   0  11       11.33       14.14      2.18 o
   7   0  11      197.08      177.19      4.76 o
   8   0  11       18.95       20.70      2.51 o
   9   0  11      387.71      402.98      9.71 o
  10   0  11       47.38       39.35      3.68 o
  11   0  11       82.71       72.86      4.74 o
  12   0  11      573.57      581.47     15.24 o
 -12   1  11      142.75      155.68      9.46 o
 -11   1  11        0.65        0.39      2.47 o
 -10   1  11       40.26       35.99      3.78 o
  -9   1  11       12.64       11.18      2.32 o
  -8   1  11      125.01      107.11      4.68 o
  -7   1  11      159.85      154.05      4.95 o
  -6   1  11      445.39      463.07      8.80 o
  -5   1  11      685.84      687.15     21.08 o
  -4   1  11       17.48       21.71      2.33 o
  -3   1  11      285.04      288.38      4.72 o
  -2   1  11     1541.78     1519.15     19.36 o
  -1   1  11       55.43       49.86      2.01 o
   0   1  11      179.91      174.56      4.16 o
   1   1  11        1.43        1.66      1.12 o
   2   1  11      296.68      276.62      7.07 o
   3   1  11       14.30       11.65      1.15 o
   4   1  11      339.57      311.26      6.61 o
   5   1  11      910.17      897.45     16.08 o
   6   1  11      950.52      934.32     16.97 o
   7   1  11      328.67      306.25      8.24 o
   8   1  11     2148.82     2074.42     30.26 o
   9   1  11     1030.45     1031.40     17.64 o
  10   1  11       16.90       18.99      2.81 o
  11   1  11       19.90       14.15      3.04 o
  12   1  11       15.90       15.53      3.71 o
 -12   2  11       91.04       92.37      6.64 o
 -11   2  11        0.53        0.32      2.58 o
 -10   2  11        1.05        0.35      2.27 o
  -9   2  11      568.10      543.28     16.93 o
  -8   2  11      355.20      346.93      9.21 o
  -7   2  11       90.82       94.31      5.23 o
  -6   2  11        0.11       -0.60      1.49 o
  -5   2  11       31.85       38.15      2.86 o
  -4   2  11      648.35      628.75     11.04 o
  -3   2  11      426.83      459.37      6.70 o
  -2   2  11       11.56        4.15      0.89 o
  -1   2  11       12.43       20.13      1.95 o
   0   2  11        8.15       17.06      1.63 o
   1   2  11     5555.02     5659.88     85.66 o
   2   2  11     2606.78     2716.56     40.67 o
   3   2  11      153.56      145.93      4.45 o
   4   2  11        5.01       11.31      1.49 o
   5   2  11     1811.25     1711.01     27.10 o
   6   2  11     1850.14     1776.96     25.91 o
   7   2  11       82.19       86.22      4.47 o
   8   2  11     2242.03     2224.94     36.01 o
   9   2  11      353.22      343.35      7.87 o
  10   2  11        1.92        1.29      1.95 o
[truncated: 235,988 more chars]
